# Supplementary material for: Australian gall-inducing scale insects on Eucalyptus: revision of Opisthoscelis Schrader (Coccoidea, Eriococcidae) and descriptions of a new genus and nine new species
Source: Zookeys. 2010 Sep 24;(58):1–74. doi: 10.3897/zookeys.58.507 (PMC3088339; doi:10.3897/zookeys.58.507)
Supplement: XML Treatment for Opisthoscelis [file zookeys.58.507-treatment1.xml]

<!DOCTYPE tp:taxon-treatment
  PUBLIC "-//TaxonX//DTD Taxonomic Treatment Publishing DTD v0 20100105//EN" "tax-treatment-NSO.dtd">
<tp:taxon-treatment xmlns:tp="http://www.plazi.org/taxpub"><tp:treatment-meta><mixed-citation publication-type="journal"><person-group><name><surname>Hardy</surname><given-names>Nate B.</given-names></name><name><surname>Gullan</surname><given-names>Penny J.</given-names></name></person-group><article-title> Australian gall-inducing scale insects on <italic>Eucalyptus</italic>: revision of <italic>Opisthoscelis</italic> Schrader (Coccoidea, Eriococcidae) and descriptions of a new genus and nine new species</article-title><source>Zookeys</source><day>24</day><month>9</month><year>2010</year><volume>2010</volume><issue>58</issue><fpage>1</fpage><lpage>74</lpage><pub-id pub-id-type="doi">10.3897/zookeys.58.507</pub-id></mixed-citation></tp:treatment-meta><tp:nomenclature><tp:taxon-name>
                            <tp:taxon-name-part taxon-name-part-type="genus">Opisthoscelis</tp:taxon-name-part>
                        </tp:taxon-name><tp:taxon-authority>Schrader</tp:taxon-authority><tp:nomenclature-citation-list><tp:nomenclature-citation><tp:taxon-name>Opisthoscelis</tp:taxon-name><comment><xref ref-type="bibr" rid="B35">Schrader 1863: 7</xref>. Type species: <tp:taxon-name>Opisthoscelis subrotunda</tp:taxon-name><xref ref-type="bibr" rid="B35">Schrader 1863</xref>, subsequently designated by <xref ref-type="bibr" rid="B9">Fernald 1903: 46</xref>.</comment></tp:nomenclature-citation><tp:nomenclature-citation><tp:taxon-name>Ophistocelis</tp:taxon-name><comment>; <xref ref-type="bibr" rid="B36">Signoret 1868: 525</xref>. Misspelling of genus name</comment></tp:nomenclature-citation><tp:nomenclature-citation><tp:taxon-name>Ophiscelis</tp:taxon-name><comment>; <xref ref-type="bibr" rid="B37">Signoret 1869a: 834</xref>. Misspelling of genus name.</comment></tp:nomenclature-citation><tp:nomenclature-citation><tp:taxon-name>Opliscelis</tp:taxon-name><comment>; <xref ref-type="bibr" rid="B37">Signoret 1869a: 855, 872</xref>. Misspelling of genus name.</comment></tp:nomenclature-citation><tp:nomenclature-citation><tp:taxon-name>Ophistoscelis</tp:taxon-name><comment>; <xref ref-type="bibr" rid="B38">Signoret 1869b: 100</xref>. Misspelling of genus name.</comment></tp:nomenclature-citation></tp:nomenclature-citation-list></tp:nomenclature><tp:treatment-sec sec-type="Generic diagnosis"><title>Generic diagnosis.</title><sec sec-type="Adult female and associated gall"><title>Adult female and associated gall.</title><p>Galls on leaves; each typically globular, conical or hemispherical, rarely pit-like; with small circular, slit-like or fissured orifice/opening often on adaxial (upper) surface, but surface often difficult to determine in mature isobilateral leaves and galls typically opening on same surface on any one leaf. Body outline circular to elliptical; dorsum usually smaller than venter, especially at maturity, with whole of dorsum, a sclerotised part of it, or abdominal apex plugging gall orifice; body of mature female usually tightly fitting gall cavity. Abdomen not tapered. Vulva and anal opening ventral on posterior abdomen, with vulva between abdominal segments VII and VIII. Eyes on margin or dorsad of it. Antennae reduced, with ≤ 7 segments, segmentation often indistinct. Pair of broad frontal lobes posteromedial of antennae. Oral lobes membranous to sclerotic, often forming large circular pad around mouthparts. Tentorial box with aliform anterior extensions. Fore and mid legs varying from well developed to highly reduced, with some segmentation always apparent. Hind legs, on posterior of metathorax, sometimes appearing to be on anterior abdomen, large, always well developed, often elongate; ratio of length of trochanter + femur / length of tibia + tarsus approximately = 1:1; tibia-femur articulation functional; translucent pores present on at least tibia; trochanter with 2 or 3 campaniform sensilla on each side; claw digitules and tarsal digitules either well developed or highly reduced to absent. Anal opening surrounded by anal ring with ≥ 6 (range 6–20) setae; anal ring may be invaginated. Posterior abdominal segments usually with marginal fleshy projections (absent in <tp:taxon-name>Opisthoscelis thurgoona</tp:taxon-name> sp. n. and <tp:taxon-name>Opisthoscelis tuberculata</tp:taxon-name> sp. n.), each projection bearing spines or with a blunt sclerotic point. Marginal fringe of enlarged setae usually present (absent in <tp:taxon-name>Opisthoscelis serrata</tp:taxon-name>). Dorsal setae bristle-like to flagellate, minute to large, 4–148 µm long (stout conical setae present in <tp:taxon-name>Opisthoscelis subrotunda</tp:taxon-name>). Cribriform plates or tight clusters of tubular ducts either present or absent on dorsum. Microtubular ducts usually absent (present in <tp:taxon-name>Opisthoscelis ungulifinis</tp:taxon-name> sp. n.). Dorsal quinquelocular pores absent. Venter with macrotubular ducts present or absent; if<!--PageBreak--> present, with vestibule thin and sclerotic. Quinquelocular pores present on venter, at least around vulva and spiracles.</p></sec><sec sec-type="Adult male"><title>Adult male.</title><p>Antenna 10-segmented. Abdomen not elongated. Gland pouches present, each with pair of setae.</p></sec><sec sec-type="First-instar nymph"><title>First-instar nymph.</title><p>Anterior margin of head incised at midline. Each spiracle with one trilocular pore next to opening. One submedial longitudinal row of dorsal setae on each side of body. Antennae 4-segmented, with 4 fleshy setae on apical segments.</p></sec></tp:treatment-sec><tp:treatment-sec sec-type="Etymology"><title>Etymology.</title><p>The genus name is a Latinised combination of the Greek words <italic>opisthen</italic>, meaning behind, and <italic>skelos</italic>, meaning leg, and clearly refers to the long hind legs of the adult female because <xref ref-type="bibr" rid="B35">Schrader (1863: 6)</xref> diagnosed <tp:taxon-name>Opisthoscelis</tp:taxon-name> with one brief statement: “Where they have only two long posterior legs.” The name <tp:taxon-name>Opisthoscelis</tp:taxon-name> is treated as feminine.</p></tp:treatment-sec><tp:taxon-treatment><tp:treatment-meta><mixed-citation publication-type="journal"><person-group><name><surname>Hardy</surname><given-names>Nate B.</given-names></name><name><surname>Gullan</surname><given-names>Penny J.</given-names></name></person-group><article-title> Australian gall-inducing scale insects on <italic>Eucalyptus</italic>: revision of <italic>Opisthoscelis</italic> Schrader (Coccoidea, Eriococcidae) and descriptions of a new genus and nine new species</article-title><source>Zookeys</source><day>24</day><month>9</month><year>2010</year><volume>2010</volume><issue>58</issue><fpage>1</fpage><lpage>74</lpage><pub-id pub-id-type="doi">10.3897/zookeys.58.507</pub-id></mixed-citation></tp:treatment-meta><tp:nomenclature><tp:taxon-name>
                                <tp:taxon-name-part taxon-name-part-type="genus">Opisthoscelis</tp:taxon-name-part>
                                <tp:taxon-name-part taxon-name-part-type="species">beardsleyi</tp:taxon-name-part>
		                            <object-id xmlns:xlink="http://www.w3.org/1999/xlink" xlink:type="simple">urn:lsid:zoobank.org:act:F50EFB17-BBA7-4EBD-A6F3-4E3B93F2854D</object-id>
                            </tp:taxon-name><tp:taxon-authority>Hardy &amp; Gullan</tp:taxon-authority><tp:taxon-status xmlns:xlink="http://www.w3.org/1999/xlink" xlink:type="simple">sp. n.</tp:taxon-status><xref ref-type="fig" rid="F1">Figs 1a,b,c</xref><xref ref-type="fig" rid="F4">4</xref></tp:nomenclature><tp:treatment-sec sec-type="Gall"><title>Gall</title><p>(<xref ref-type="fig" rid="F1">Fig. 1a,b,c</xref>).</p><sec sec-type="Female"><title>Female.</title><p>On leaf. Gall opening circular, 0.3–0.4 mm wide, blocked by white wax and/or part of sclerotised posterior dorsum of female. Gall variable, usually 3–5 mm in diameter, side with opening subconical (<xref ref-type="fig" rid="F1">Fig. 1a</xref>) or hemispherically rounded (<xref ref-type="fig" rid="F1">Fig. 1b</xref>), with truncate apex, typically on adaxial surface; leaf glands enlarged.</p></sec><sec sec-type="Male"><title>Male.</title><p>On leaf. Similar to gall of female but smaller and more cylindrical, 2–3 mm high, basal diameter 1.5–2.0 mm, with circular opening and truncate apex ca 1 mm across (<xref ref-type="fig" rid="F1">Fig. 1c</xref>), usually on adaxial leaf surface.</p></sec></tp:treatment-sec><tp:treatment-sec sec-type="Adult female"><title>Adult female</title><p>(<xref ref-type="fig" rid="F3">Fig. 3</xref>) (n = 47). Body outline circular, length 1.4–3.3 mm, greatest width 1.2–2.8 mm, abdomen not tapered, anal opening ventral, vulva as far cephalad as distal end of hind coxa. Eyes set well away from margin, each 20–60 µm wide. Antennal segmentation indistinct; each antenna 63–120 mm long. Frontal lobes each 110–330 µm long, 83–350 µm wide. Tentorial box 153–590 mm long; labium 73–125 mm long, 65–128 mm wide; pump chamber 17–22 µm long, 20–23 µm wide. Spiracles 63–170 mm long, 35–90 mm wide across atrium. Fore and mid legs small stumps, some segmentation apparent, 68–190 µm long; hind leg with coxa 200–440 µm long, trochanter + femur 260–510 µm long, tibia slightly curved, outer margin concave, 250–410 µm long, tarsus 70–180 µm long; claw and digitules present but reduced; translucent pores dense on both surfaces of hind tarsus, tibia and distal portion of femur; tibia-femur articulation functional. Anal opening 23–55 µm wide; anal ring 48–110 µm wide, bearing 10–16 setae, most anal ring setae with 1 or 2 pores near base; anal ring set within membranous invagination; area between anal ring and dorsal shield sclerotised in some specimens.</p><sec sec-type="Dorsum"><title>Dorsum.</title><p>Dorsal shield much smaller than venter in old specimens, of variably sclerotic cuticle 1.1–2.0 mm long, 1.0–2.7 mm wide, clearly delineated by marginal fringe of close-set spinose setae, each seta 25–70 µm long. A pair of fleshy caudal projections on each side of body; each medial projection with ca 4 spinose setae, each lateral projection (probably marginal lobe of abdominal segment VII) with usually 3 spinose setae. Dorsal setae mostly small and robust, 8–23 mm long, scattered over dorsum, a few large spinose setae similar to those in marginal fringe sometimes occur along submargin. Macrotubular ducts occurring in clusters of 1–25 ducts set within heavily sclerotic cribriform plate; shaft of each duct short, &lt; 5 µm long; number of cribriform plates on dorsum varying from ca 10 to ca 40 on each side of body. Microtubular ducts absent. Quinquelocular pores absent.</p><!--PageBreak--></sec><sec sec-type="Venter"><title>Venter.</title><p>Oral lobes membranous. Setae 8–100 mm long, in transverse row or band across each abdominal segment, metathorax, and mesothorax, along margin of head, pro- and mesothorax; setae dense posterodorsal of anal ring. Macrotubular ducts absent. Quinquelocular pores 5–6 µm in diameter, in clusters around each spiracle and along margin of thorax and anterior abdominal segments.</p><fig id="F4" position="float" orientation="portrait"><label>Figure 4.</label><caption><p>Adult female of <tp:taxon-name>Opisthoscelis beardsleyi</tp:taxon-name> Hardy &amp; Gullan, sp. n.</p></caption><graphic xmlns:xlink="http://www.w3.org/1999/xlink" xlink:href="ZooKeys-058-001-g004.jpg" position="float" orientation="portrait" xlink:type="simple"/></fig></sec></tp:treatment-sec><tp:treatment-sec sec-type="Material examined"><title>Material examined.</title><sec sec-type="Holotype of Opisthoscelis beardsleyi"><title>Holotype of <tp:taxon-name>Opisthoscelis beardsleyi</tp:taxon-name> (here designated):</title><p><bold>AUSTRALIA: Victoria:</bold> 1 adult female (2.3 mm long, 2.2 mm wide): ex gall, <tp:taxon-name>Eucalyptus goniocalyx</tp:taxon-name>, Tallangatta, Mt Granya, 26 May, 1976, PJG (ANIC).</p></sec><sec sec-type="Paratypes"><title>Paratypes:</title><p><bold>AUSTRALIA: Victoria:</bold> 13 adult females: same data as holotype (11 in ANIC, 1 in BMNH, 1 in USNM).</p></sec><sec sec-type="Additional material"><title>Additional material:</title><p><bold>AUSTRALIA: New South Wales:</bold> 4 adult females: ex leaf galls, <tp:taxon-name>Eucalyptus</tp:taxon-name> sp., Coolangubra State Forest, Wog Wog site, 13 Mar., 1993, PJG (ANIC); 5 adult females: ex leaf galls, <tp:taxon-name>Eucalyptus nortonii</tp:taxon-name>, Old Tuggeranong Railway Station, -35.43°; 149.15°, 13 June, 1993, LGC (ANIC); 1 adult female: ex leaf gall, <tp:taxon-name>Eucalyptus</tp:taxon-name> sp., Tallong cemetery, -34.72°; 150.08°, 16 Oct., 1993, PJG (ANIC). <bold>Victoria:</bold> 3 adult females: ex leaf galls, <tp:taxon-name>Eucalyptus goniocalyx</tp:taxon-name>, Belgrave South, ca 0.5 km NNE of roundabout at Temple Road, on Belgrave–Hallam Road, -37.93°; 145.36°, 8 Feb., 2005, PJG and NBH, NH53, NH77 (ANIC, NMV); 12 adult females, 3 second-instar females: ex leaf galls, <tp:taxon-name>Eucalyptus viminalis</tp:taxon-name>, Cranbourne Botanic Gardens Annexe, 19 Oct., 1976, PJG (ANIC); 2 adult females: ex leaf galls, <tp:taxon-name>Eucalyptus viminalis</tp:taxon-name>, Cranbourne, Royal Botanic Gardens Cranbourne, Possum Gully Track, -38.13°; 145.28°, 9 Feb., 2005, PJG, NH33 (ANIC); 3 adult females: ex leaf galls, <tp:taxon-name>Eucalyptus goniocalyx</tp:taxon-name>, Dandenong, Doongalla Estate, The Basin, 8 May, 1977, PJG (ANIC); 6 adult females: ex leaf galls, <tp:taxon-name>Eucalyptus aromaphloia</tp:taxon-name>, Grampians Nat. Park, Victoria Valley, Glenelg River Road, W of Moora Moora Reservoir, -37.23°; 142.41°, 6 Feb., 2005, PJG and NBH, NH30 (ANIC, NMV); 7 adult females: ex galls, <tp:taxon-name>Eucalyptus aromaphloia</tp:taxon-name>, Grampians, Victoria Valley, 3.5 km N along Henham Track from Serra Road intersection, 18 Nov., 1976, PJG (ANIC); 19 adult females, 4 adult males: ex galls on leaves, <tp:taxon-name>Eucalyptus ovata</tp:taxon-name>, Lysterfield, Wellington Road, c. 0.5 km E of intersection with Lysterfield Road, 6 Feb., 1977, PJG (ANIC); 5 adult females: ex galls, <tp:taxon-name>Eucalyptus ovata</tp:taxon-name>, Lysterfield, Wellington Road, ca 0.5 km E of intersection with Lysterfield Road, 16 Feb,. 1979, PJG (ANIC); 2 adult females: ex leaf galls, <tp:taxon-name>Eucalyptus ovata</tp:taxon-name>, Lysterfield, Wellington Road, ca 1.9 km WNW of Belgrave–Hallam Road, -37.95°; 145.33°, 8 Feb., 2005, PJG and NBH, NH32 (ANIC); 10 adult females: ex leaf galls, <tp:taxon-name>Eucalyptus cephalocarpa</tp:taxon-name>, Macclesfield, Kirkpatrick’s Road, 17 Oct., 1977, PJG (ANIC); 1 adult female: ex leaf gall, <tp:taxon-name>Eucalyptus ?goniocalyx</tp:taxon-name>, Melbourne, North Warrandyte, corner of Overbank Road<!--PageBreak--> and Glynns Road, -37.73°; 145.20°, 14 Feb,. 2005, PJG and NBH, NH49 (ANIC); 1 adult female: ex leaf gall, <tp:taxon-name>Eucalyptus cypellocarpa</tp:taxon-name>, near Apollo Bay, Beacon Hill, ca 3 km N of Great Ocean Road, on Skenes Creek Road, -38.72°; 143.71°, 11 Feb., 2005, PJG and NBH, NH51 (ANIC); 1 adult female: ex leaf gall, <tp:taxon-name>Eucalyptus ?goniocalyx</tp:taxon-name>, NW of Bunyip, Jefferson Road off Princes Freeway, S side, -38.08°; 145.69°, 13 Feb., 2005, PJG and NBH, NH50 (ANIC).</p></sec></tp:treatment-sec><tp:treatment-sec sec-type="Comments"><title>Comments.</title><p>The adult female of <tp:taxon-name>Opisthoscelis beardsleyi</tp:taxon-name> is most similar to that of <tp:taxon-name>Opisthoscelis subrotunda</tp:taxon-name> in that both species have dorsal cribriform plates, a marginal fringe of spinose setae, and ≥ 2 spinose setae mounted on each caudal fleshy projection or lobe (these projections poorly developed in some populations of <tp:taxon-name>Opisthoscelis beardsleyi</tp:taxon-name>). Adult females of <tp:taxon-name>Opisthoscelis subrotunda</tp:taxon-name> can be recognised by having the dorsal derm densely beset with minute papillae (found in some species of <tp:taxon-name>Tanyscelis</tp:taxon-name> but no other <tp:taxon-name>Opisthoscelis</tp:taxon-name> species) and large, spinose dorsal setae (dorsal setae minute in <tp:taxon-name>Tanyscelis</tp:taxon-name>, or bristle-like in other species of <tp:taxon-name>Opisthoscelis</tp:taxon-name>).</p><p>Galls of adult females of <tp:taxon-name>Opisthoscelis beardsleyi</tp:taxon-name> may be conical (<xref ref-type="fig" rid="F1">Fig. 1a</xref>) or rounded with either a truncate (<xref ref-type="fig" rid="F1">Fig. 1b</xref>) or convex apex. Adult females vary in the number of cribriform plates and enlarged setae on the dorsal submargin as well as the extent to which the caudal projections are developed. It is possible that the material we have listed under the name <tp:taxon-name>Opisthoscelis beardsleyi</tp:taxon-name> constitutes multiple species, but we have not been able to detect any clear patterns in morphological variation over geography or host use. Therefore, we have restricted the type material to a single collection. Specimens of <tp:taxon-name>Opisthoscelis beardsleyi</tp:taxon-name> have been collected only from southeastern Australia, from eucalypt species in the <tp:taxon-name>Symphyomyrtus</tp:taxon-name> section <tp:taxon-name>Maidenaria</tp:taxon-name>.</p></tp:treatment-sec><tp:treatment-sec sec-type="Etymology"><title>Etymology.</title><p>This species is named in honour of the late Dr. Jack Beardsley, who was an expert on the systematics of parasitic wasps and scale insects. He spent most of his entomological career at the University of Hawaii, but began studies on Australian gall-inducing eriococcids during a research sabbatical spent in Victoria in 1971–1972. He was interested especially in pit-inducing and cryptic bark-living eriococcids and amassed a substantial collection from Victoria, including some specimens of <tp:taxon-name>Opisthoscelis</tp:taxon-name> and <tp:taxon-name>Tanyscelis</tp:taxon-name>.</p></tp:treatment-sec></tp:taxon-treatment><tp:taxon-treatment><tp:treatment-meta><mixed-citation publication-type="journal"><person-group><name><surname>Hardy</surname><given-names>Nate B.</given-names></name><name><surname>Gullan</surname><given-names>Penny J.</given-names></name></person-group><article-title> Australian gall-inducing scale insects on <italic>Eucalyptus</italic>: revision of <italic>Opisthoscelis</italic> Schrader (Coccoidea, Eriococcidae) and descriptions of a new genus and nine new species</article-title><source>Zookeys</source><day>24</day><month>9</month><year>2010</year><volume>2010</volume><issue>58</issue><fpage>1</fpage><lpage>74</lpage><pub-id pub-id-type="doi">10.3897/zookeys.58.507</pub-id></mixed-citation></tp:treatment-meta><tp:nomenclature><tp:taxon-name>
                                <tp:taxon-name-part taxon-name-part-type="genus">Opisthoscelis</tp:taxon-name-part> 
                                <tp:taxon-name-part taxon-name-part-type="species">serrata</tp:taxon-name-part>
                            </tp:taxon-name><tp:taxon-authority>Froggatt</tp:taxon-authority><xref ref-type="fig" rid="F1">Figs 1d,e,f</xref><xref ref-type="fig" rid="F5">5</xref><tp:nomenclature-citation-list><tp:nomenclature-citation><tp:taxon-name>Opisthoscelis serrata</tp:taxon-name><comment><xref ref-type="bibr" rid="B12">Froggatt 1894b: 346–347</xref>.</comment></tp:nomenclature-citation></tp:nomenclature-citation-list></tp:nomenclature><tp:treatment-sec sec-type="Gall"><title>Gall</title><p>(<xref ref-type="fig" rid="F1">Fig. 1d,e,f</xref>).</p><sec sec-type="Female"><title>Female.</title><p>On leaf. Height 2.4–7.0 mm, width 2.5–6.6 mm, length of basal attachment 2.4–4.0 mm. Gall opening slit-like ca 2 mm wide, on abaxial leaf surface. Gall spherical, sometimes with a tapered point (<xref ref-type="fig" rid="F1">Fig. 1d</xref>), opening on opposite side of leaf. Mature female filling gall cavity (<xref ref-type="fig" rid="F1">Fig. 1e</xref>).</p></sec><sec sec-type="Male"><title>Male.</title><p>On leaf. Gall opening oblong, surrounded by a slightly raised lip (<xref ref-type="fig" rid="F1">Fig. 1f</xref>), on abaxial leaf surface; opposite side of leaf with small globose swelling.</p></sec></tp:treatment-sec><tp:treatment-sec sec-type="Adult female"><title>Adult female</title><p>(<xref ref-type="fig" rid="F5">Fig. 5</xref>) (n = 21). Body outline ovate, length 2.3–5.0 mm, greatest width 1.8–4.3 mm; abdomen about as long as head + thorax. Eyespots set well away from margin, each 28–90 mm wide. Antennae 6-segmented, each 290–490 mm long. Frontal lobes may be difficult to discern, each 225–470 µm long, 150–490 µm wide. Tentorial box 285–480 mm long. Labium 75–155 mm long, 100–168 mm wide. Pump chamber 25–28 µm long, 23–30 µm wide. Spiracles 68–195 mm long, 48–85 mm wide across atrium. Fore and mid legs reduced but segmented, 43–160 µm long. Hind legs slender and elongate; coxa 300–590 µm long; trochanter + femur 480–940 µm long; tibia straight, 460–1000 µm long; tarsus 180–280 µm long; claw and digitules present but reduced; few translucent pores scattered on femur, tibia and tarsus; femur-tibia articulation functional. Anal opening ventral, set in shallow membranous invagination, 30–55 µm wide; anal ring plate-like, 63–128 µm wide, with 6–18 setae.</p><sec sec-type="Dorsum"><title>Dorsum.</title><p>Head with shield of rugose, sclerotic cuticle, 600–1000 µm long, 450–1100 µm wide; each side of abdomen with segmental pairs of marginal spines, each spine at end of fleshy projection, these larger on posterior segments; each thoracic segment with a few similar structures along the margin; marginal fringe of elongate setae absent. Derm densely beset with microtrichia. Dorsal setae minute, 4–8 mm long; scattered over dorsum. Macrotubular ducts 12–15 µm long, rim of dermal orifice 5 µm wide; ducts in a transverse row across each body segment. Microtubular ducts absent. Quinquelocular pores absent.</p></sec><sec sec-type="Venter"><title>Venter.</title><p>Oral lobes membranous. Ventral setae 5–115 mm long, in transverse row across each abdominal segment, a medial to submedial cluster on each thoracic segment, scattered along margin, longer setae found in medial areas. Macrotubular ducts similar to those on dorsum, scattered along margin, in a transverse row across each of abdominal segments II–IV. Quinquelocular pores 5 mm in diameter, in cluster around each spiracle, along margin of abdomen, in a transverse band across each posterior margin of abdominal segments IV–VIII.</p><fig id="F5" position="float" orientation="portrait"><label>Figure 5.</label><caption><p>Adult female of <tp:taxon-name>Opisthoscelis serrata</tp:taxon-name> Froggatt.</p></caption><graphic xmlns:xlink="http://www.w3.org/1999/xlink" xlink:href="ZooKeys-058-001-g005.jpg" position="float" orientation="portrait" xlink:type="simple"/></fig></sec></tp:treatment-sec><tp:treatment-sec sec-type="Material examined"><title>Material examined.</title><sec sec-type="Lectotype of Opisthoscelis serrata"><title>Lectotype of <tp:taxon-name>Opisthoscelis serrata</tp:taxon-name> (here designated):</title><p><bold>AUSTRALIA: Victoria:</bold> 1 adult female (damaged, ca 3.0 mm mm long, 2.7 mm wide), on slide with another adult female, lectotype farthest from data label; original label: “Opisthescelis[sic] serrata / ♀ galls on Euc. Adult in / spirit. Slide in coll. / Bendigo W.W.F. / Damage in Box 284” ASCTHE101344 (ASCU).</p></sec><sec sec-type="Paralectotypes"><title>Paralectotypes:</title><p><bold>AUSTRALIA: Victoria:</bold> 1 adult female, same data and slide as lectotype (ASCU); dry galls (6 of female and 4 of male), all parasitised or empty, with printed label: “3046 E / GALL MAKING COCCIDS, / <tp:taxon-name>Opisthoscelis serrata</tp:taxon-name>, Frogtt. / Female galls upon <tp:taxon-name>Eucalyptus</tp:taxon-name> sp. / Bendigo, Victoria.” ASCT00004861 (ASCU).</p><p>The lectotype and associated paralectotype are in poor condition and were mounted from the spirit collection in ASCU by PJG in 1985; additional females, in poor condition, remained in the vial; no original WWF slide-mount was located.</p></sec><sec sec-type="Additional material"><title>Additional material:</title><p><bold>AUSTRALIA: New South Wales:</bold> 5 adult females, 5 second-instar females: ex galls on leaves, <tp:taxon-name>Eucalyptus largiflorens</tp:taxon-name>, Kinchega National Park, 2 July, 1984, J. M. Smith (ANIC). <bold>South Australia:</bold> 9 adult females: ex galls, <tp:taxon-name>Eucalyptus microcarpa</tp:taxon-name>, Aldinga Beach, 2 Oct., 1965, HMB, Specimen Index No. 44/65 (ANIC); 5 adult females, 6 second-instar females: ex globular galls on leaves, <tp:taxon-name>Eucalyptus odorata</tp:taxon-name> [may be misidentification of <tp:taxon-name>Eucalyptus microcarpa</tp:taxon-name>], Wilmington, 7 Sep., 1982, F. D. Morgan, Specimen Index No. 19/82 (ANIC). <bold>Victoria:</bold> 7 adult females: ex galls on leaves, <tp:taxon-name>Eucalyptus ?microcarpa</tp:taxon-name>, ca 10 km S of Nagambie, just E of railway line, -36.37°; 145.17°, 7 Feb., 2004, PJG (ANIC); 2 adult females: ex galls on leaves, <tp:taxon-name>Eucalyptus microcarpa</tp:taxon-name>, ca 10 km S of Nagambie, on road to Avenel, near railway line, -36.38°; 145.17°, 30 Jan., 2005, PJG, NH26 (ANIC); 2 adult females: ex galls on leaves, <tp:taxon-name>Eucalyptus melliodora</tp:taxon-name>, ca 9 km N of Nagambie, on Goulburn Weir Road, -36.72°; 145.18°, 30 Jan., 2005, PJG, NH24 (ANIC); 4 adult females: ex galls on leaves, <tp:taxon-name>Eucalyptus polyanthemos</tp:taxon-name>, Melbourne, North Warrandyte, corner of Overbank Road and Glynns Road, -37.73°; 145.20°, 14 Feb., 2005, PJG &amp; NBH (ANIC, NMV); 2 adult females: <tp:taxon-name>Eucalyptus polyanthemos</tp:taxon-name>, Melbourne, Warrandyte, behind 134 Brackenbury Street, 7 May, 1977, PJG (ANIC).</p><!--PageBreak--></sec></tp:treatment-sec><tp:treatment-sec sec-type="Comments"><title>Comments.</title><p>Adult females of <tp:taxon-name>Opisthoscelis serrata</tp:taxon-name> can be recognised easily by (1) the shield of rugose sclerotic cuticle on the dorsal surface of the head, and (2) the pair of marginal spine-tipped fleshy projections on each side of each abdominal segment. Both of these features are unique amongst <tp:taxon-name>Opisthoscelis</tp:taxon-name> and <tp:taxon-name>Tanyscelis</tp:taxon-name> species. <tp:taxon-name>Opisthoscelis serrata</tp:taxon-name> is known only from eucalypt species in the section <tp:taxon-name>Adnataria</tp:taxon-name>. There is some variation in the shape and size of the gall of the adult female, which is basically globular. Galls on leaves of <tp:taxon-name>Eucalyptus largiflorens</tp:taxon-name> and <tp:taxon-name>Eucalyptus polyanthemos</tp:taxon-name> protrude as a sphere on one side of the leaf, although some galls from leaves of <tp:taxon-name>Eucalyptus polyanthemos</tp:taxon-name> at Warrandyte have a pointed apex (<xref ref-type="fig" rid="F1">Fig. 1d</xref>). In contrast, galls from the leaves of <tp:taxon-name>Eucalyptus melliodora</tp:taxon-name> and <tp:taxon-name>Eucalyptus microcarpa</tp:taxon-name> from near Nagambie protrude equally from both leaf surfaces and the females are smaller than those from most other localities. Females from all galls look similar, although differing in size.</p></tp:treatment-sec></tp:taxon-treatment><tp:taxon-treatment><tp:treatment-meta><mixed-citation publication-type="journal"><person-group><name><surname>Hardy</surname><given-names>Nate B.</given-names></name><name><surname>Gullan</surname><given-names>Penny J.</given-names></name></person-group><article-title> Australian gall-inducing scale insects on <italic>Eucalyptus</italic>: revision of <italic>Opisthoscelis</italic> Schrader (Coccoidea, Eriococcidae) and descriptions of a new genus and nine new species</article-title><source>Zookeys</source><day>24</day><month>9</month><year>2010</year><volume>2010</volume><issue>58</issue><fpage>1</fpage><lpage>74</lpage><pub-id pub-id-type="doi">10.3897/zookeys.58.507</pub-id></mixed-citation></tp:treatment-meta><tp:nomenclature><tp:taxon-name>
                                <tp:taxon-name-part taxon-name-part-type="genus">Opisthoscelis</tp:taxon-name-part> 
                                <tp:taxon-name-part taxon-name-part-type="species">subrotunda</tp:taxon-name-part>
                            </tp:taxon-name><tp:taxon-authority>Schrader</tp:taxon-authority><xref ref-type="fig" rid="F1">Figs 1g,h,i</xref><xref ref-type="fig" rid="F6">6</xref><xref ref-type="fig" rid="F7">7</xref><tp:nomenclature-citation-list><tp:nomenclature-citation><tp:taxon-name>Opisthoscelis subrotunda</tp:taxon-name><comment><xref ref-type="bibr" rid="B35">Schrader 1863: 7</xref>.</comment></tp:nomenclature-citation><tp:nomenclature-citation><tp:taxon-name>Opisthoscelis globosa</tp:taxon-name><comment><xref ref-type="bibr" rid="B34">Rübsaamen 1894: 214</xref>; synonymy by <xref ref-type="bibr" rid="B11">Froggatt 1894a: 209</xref>.</comment></tp:nomenclature-citation></tp:nomenclature-citation-list></tp:nomenclature><tp:treatment-sec sec-type="General"><title>General.</title><p><xref ref-type="bibr" rid="B35">Schrader (1863)</xref> described and illustrated <tp:taxon-name>Opisthoscelis subrotunda</tp:taxon-name> based on insects and galls from an unidentified <tp:taxon-name>Eucalyptus</tp:taxon-name> sp. collected in New South Wales. Schrader’s collection was destroyed on July 30, 1943, during WWII according to Ew. Weidner in personal communication to PJG (<xref ref-type="bibr" rid="B18">Gullan 1984a</xref>). <xref ref-type="bibr" rid="B34">Rübsaamen (1894)</xref> described a number of Australian gall-inducing insects, including <tp:taxon-name>Opisthoscelis globosa</tp:taxon-name> from <tp:taxon-name>Eucalyptus</tp:taxon-name> in New South Wales, while his address was “Königlichen Museum für Naturkunde zu Berlin”. We contacted Museum für Naturkunde Leibniz-Institut für Evolutions- und Biodiversitätsforschung an der Humboldt-Universität zu Berlin, but were told that there was no <tp:taxon-name>Opisthoscelis</tp:taxon-name> material from Rübsaamen in that collection, and thus we believe that Rübsaamen’s material also was destroyed during WWII, as suggested by <xref ref-type="bibr" rid="B18">Gullan (1984a)</xref>. The synonymy of <tp:taxon-name>Opisthoscelis subrotunda</tp:taxon-name> and Rübsaamen’s <tp:taxon-name>Opisthoscelis globosa</tp:taxon-name> was <!--PageBreak-->proposed by <xref ref-type="bibr" rid="B11">Froggatt (1894a)</xref> but not accepted by <xref ref-type="bibr" rid="B25">Hoy (1963)</xref>; subsequent authors have followed Hoy, although <xref ref-type="bibr" rid="B31">Miller and Gimpel (2000)</xref> stated that the status of these two species needed further study. Here we accept Froggatt’s (1894a) synonymy of these two species based on the perfect match of Schrader’s and Rübsaamen’s descriptions and<!--PageBreak--> illustrations of the insects and their galls. There is only one species in New South Wales that exactly matches Schrader’s and Rübsaamen’s descriptions. Thus we are certain of the identity of <tp:taxon-name>Opisthoscelis subrotunda</tp:taxon-name> and consequently have not designated a neotype.</p></tp:treatment-sec><tp:treatment-sec sec-type="Gall"><title>Gall</title><p>(<xref ref-type="fig" rid="F1">Fig. 1g,h,i</xref>).</p><sec sec-type="Female"><title>Female.</title><p>On leaf. Gall globose (<xref ref-type="fig" rid="F1">Fig. 1g</xref>), surface punctate, leaf glands enlarged on gall. Gall height 4.0–8.7 mm, width 4.2–9.5 mm, length of basal attachment 3.0–6.8 mm; wall of gall at least 2 mm thick in most mature galls. Gall opening variable, slit-like, cruciform (<xref ref-type="fig" rid="F1">Fig. 1h</xref>) or round, sometimes with “lips” projecting, 0.1–2.5 mm wide; opening on abaxial or adaxial surface, but usually on same surface on any one leaf or plant. Mature female fills gall cavity with her abdominal apex directed towards and plugging gall orifice.</p></sec><sec sec-type="Male"><title>Male.</title><p>On leaf. Gall conical (<xref ref-type="fig" rid="F1">Fig. 1i</xref>), distal margin entire, opening oblong to round, 0.5–2.2 mm wide. Gall height 1.4–4.1 mm, width 1.1–3.6 mm, length of basal attachment 1.3–3.7 mm.</p></sec></tp:treatment-sec><tp:treatment-sec sec-type="Adult female"><title>Adult female</title><p>(<xref ref-type="fig" rid="F6">Fig. 6</xref>) (n = 30). Body outline ovate, length 2.1–4.8 mm, greatest width 1.5–4.0 mm; abdomen about as long as head + thorax. Eyespots on margin, each 40–60 mm wide. Antennal segmentation poorly developed; each antenna 50–160 mm long. Frontal lobes sometimes difficult to discern, each 140–280 µm long, 100–240 µm wide. Tentorial box 260–560 mm long. Labium 70–140 mm long, 70–160 mm wide. Pump chamber 26–33 µm long, 28–33 µm wide. Spiracles 90–180 mm long, 50–120 mm wide across atrium. Fore and mid legs reduced but segmented, 115–360 µm long. Hind legs slender and elongate; coxa 370–640 µm long; trochanter + femur 520–950 µm long; tibia 420–1020 µm long; tarsus 110–170 µm long; claw and digitules present but reduced; translucent pores on both surfaces of tibia and tarsus; femur-tibia articulation functional. Anal opening ventral, set in shallow membranous invagination, 38–83 µm wide; anal ring 65–120 µm wide, with 8–16 setae.</p><sec sec-type="Dorsum"><title>Dorsum.</title><p>Delineated by fringe of spinose setae along margin, each seta similar to those on rest of dorsum; cauda composed of two truncate fleshy projections on each side of body, each bearing ca 4–6 spinose setae. Derm variously sclerotic, densely beset with minute papillae. Dorsal setae spinose, 20–138 mm long, with stout, or swollen bases. Microtubular ducts absent. Quinquelocular pores absent.</p></sec><sec sec-type="Venter"><title>Venter.</title><p>Oral lobes membranous. Venter hirsute, each seta 23–163 mm long, absent from medial areas of head and pro- thorax, plus antero-medial portion of mesothorax. Macrotubular ducts 10–12 µm long, dermal orifice with rim 5 µm wide; ducts restricted to abdomen, scattered. Quinquelocular pores 5–8 mm in diameter; clustered around each spiracle, and on medial areas of abdomen.</p></sec></tp:treatment-sec><tp:treatment-sec sec-type="First-instar nymph"><title>First-instar nymph</title><p>(<xref ref-type="fig" rid="F7">Fig. 7</xref>) (n = 4). Body outline elliptical, anterior margin incised at midline; length 288–308 µm, greatest width 180–198 µm. Eyespots on margin, each 10–11 mm wide. Antennae 4-segmented, each ca 75 mm long. Tentorial box 55–63 mm long. Labium 25–28 mm long, 28–33 mm wide. Spiracles 13–19 mm long, 8 mm wide across atrium. Each leg: coxa 23–28 µm long, with 5 setae; trochanter + femur 60–66 µm long, trochanter with 4 setae, femur with 4 setae; tibia 38 µm long, with 4 setae; tarsus 38–40 µm long, with 4 setae; claw 15–18 µm long; tarsal digitules <!--PageBreak--><!--PageBreak-->capitate, unequal length, short digitule 23–24 µm long, long digitule 28–33 µm long, claw digitules capitate, each 15–18 µm long. Anal ring 15–16 µm wide, with 6 setae, each ca 13–18 µm long. Apical seta 135–183 µm long.</p><sec sec-type="Dorsum"><title>Dorsum.</title><p>Derm membranous. Dorsal setae ca 3 mm long; arranged in submedial longitudinal row on each side of body, 1 seta on each side of head, each thoracic segment, and each or any of abdominal segments I–III and V. Microtubular ducts 4 µm long, on each side of body: 1 duct on submargin of each side of each thoracic segment plus usually each of abdominal segments I, V and VIII. Marginal setae cylindrical, with hemispherical base with diameter &gt; width of cylinder, distal edge of base flat, each marginal seta 2–5 µm long; each side of body with ca 6 setae between midline and eyes, 9 on prothorax, 5 on mesothorax, 3 on metathorax, 2 on each of abdominal segments I–VII, and on abdominal segment VIII 1 lateral and 2 medial of apical seta (these 3 probably homologous to anal lobe setae), with setae medial of apical seta robust, each with truncate apex.</p></sec><sec sec-type="Venter"><title>Venter.</title><p>Setae hair-like, 2–23 mm long, each side of body with 3 setae medial of scape, 1 seta medial of each coxa, 3 longitudinal rows on abdomen, each row with 1 seta on each of abdominal segments II–VII; suranal and ventral lobe setae hair-like, each 18–25 µm long. Trilocular pores 2 µm in diameter, 1 pore near each spiracle.</p><fig id="F6" position="float" orientation="portrait"><label>Figure 6.</label><caption><p>Adult female of <tp:taxon-name>Opisthoscelis subrotunda</tp:taxon-name> Schrader</p></caption><graphic xmlns:xlink="http://www.w3.org/1999/xlink" xlink:href="ZooKeys-058-001-g006.jpg" position="float" orientation="portrait" xlink:type="simple"/></fig><fig id="F7" position="float" orientation="portrait"><label>Figure 7.</label><caption><p>First-instar nymph of <tp:taxon-name>Opisthoscelis subrotunda</tp:taxon-name> Schrader.</p></caption><graphic xmlns:xlink="http://www.w3.org/1999/xlink" xlink:href="ZooKeys-058-001-g007.jpg" position="float" orientation="portrait" xlink:type="simple"/></fig></sec></tp:treatment-sec><tp:treatment-sec sec-type="Material examined"><title>Material examined.</title><p><bold>AUSTRALIA: Australian Capital Territory:</bold> 3 adult females: <tp:taxon-name>Eucalyptus</tp:taxon-name> sp., Canberra, Bruce, 23 Sep., 1972, H. J. Banks (ANIC). <bold>New South Wales:</bold> 1 adult female: ex leaf gall, <tp:taxon-name>Eucalyptus blakelyi</tp:taxon-name>, 26 km N of Canowindra, 14 km S of Cudal, -33.41°; 148.69°, 13 Aug., 2004, NBH and PJG, NH21 (ANIC); 13 adult females: ex galls on leaves, <tp:taxon-name>Eucalyptus longifolia</tp:taxon-name>, 8.5 km SSE Moruya, Bingie Road, -35.97°; 150.12°, 7 Jan., 1992, PJG (ANIC); 5 adult females, 3 second-instar females, 2 first-instar nymphs: ex galls on leaves, <tp:taxon-name>Corymbia gummifera</tp:taxon-name>, Bundeena, roadside, 14 Feb., 2004, C. A. M. Reid and PJG, NH84 (ANIC); 5 adult females: ex leaf, <tp:taxon-name>Eucalyptus longifolia</tp:taxon-name>, Congo, 4 Jan., 1992, PJG (ANIC); 2 adult females: ex galls on leaves, <tp:taxon-name>Eucalyptus</tp:taxon-name> sp., Congo, Congo Road, -35.95°; 150.15°, 8 Jan., 1992, PJG (ANIC); 10 adult females: Sydney (ASCU); 1 adult female: ex leaf gall, <tp:taxon-name>Eucalyptus</tp:taxon-name> sp., Toolom, near Toolom Falls on edge of Yabbra State Forest, -28.52°; 152.53°, 22 Aug., 2004, NBH and PJG, NH23 (ANIC); 7 adult females (2 slides): <tp:taxon-name>Eucalyptus robusta</tp:taxon-name>, Sydney Harbour, W. W. Froggatt #1868 (ANIC); 4 adult females (2 slides): <tp:taxon-name>Eucalyptus resinifera</tp:taxon-name>, Taree, WWF #1941 (ANIC); 1 adult female: <tp:taxon-name>Eucalyptus</tp:taxon-name> sp., Hay, 1919, WWF #299 (BMNH); 1 adult female: <tp:taxon-name>Eucalyptus robusta</tp:taxon-name>, Sydney Harbour, 20 Dec., 1929, WWF (BMNH). <bold>Northern Territory:</bold> 5 adult females, 13 adult males: <tp:taxon-name>Eucalyptus camaldulensis var. obtusa</tp:taxon-name>, ca 120 km W of Alice Springs, Ormiston Gorge, 29 May, 1977, PJG (ANIC); 4 adult females: ex galls on leaves, <tp:taxon-name>Eucalyptus camaldulensis</tp:taxon-name>, Serpentine Gorge Nature Park, 27 May, 1992, PJG and P. S. Cranston (ANIC). <bold>Queensland:</bold> 1 adult female: ex gall, <tp:taxon-name>Eucalyptus resinifera</tp:taxon-name>, on road from Paluma to Hidden Valley, -19.02°; 146.12°, 30 Oct., 2003, LGC and M. D. Crisp, LGC00066 (ANIC); 4 adult females: <tp:taxon-name>Eucalyptus rostrata</tp:taxon-name> (now <tp:taxon-name>Eucalyptus camaldulensis</tp:taxon-name>), Barakula, 13 Apr., 1939 (QDPI); 1 adult female: <tp:taxon-name>Eucalyptus rostrata</tp:taxon-name> (now <tp:taxon-name>Eucalyptus camaldulensis</tp:taxon-name>), Barakula, Nov. 1939, No, 784 (QDPI); 5 adult females: <tp:taxon-name>Eucalyptus crebra</tp:taxon-name>, Clermont, Nov. 1939 (QDPI); 5 adult females: <tp:taxon-name>Eucalyptus melliodora</tp:taxon-name> or <tp:taxon-name>Eucalyptus rostrata</tp:taxon-name> (now <tp:taxon-name>Eucalyptus camaldulensis</tp:taxon-name>), Emu Vale, 8 Feb., 1939, No. SC394 (QDPI); 5 adult females: on leaves, <tp:taxon-name>Eucalyptus rostrata</tp:taxon-name> (now <tp:taxon-name>Eucalyptus camaldulensis</tp:taxon-name>), Emu Vale, 15 Mar., 1939 (QDPI); 3 adult females: <tp:taxon-name>Eucalyptus propinqua</tp:taxon-name>, Monto, 9 Nov. 1938, No. SC375 (QDPI); 3 adult females: <tp:taxon-name>Eucalyptus saligna</tp:taxon-name>, Pechey, 5 Mar., 1937, INSECOLL 0-067151, 0-067152 (QDPI); 2 adult females and ca 25 first-instar nymphs: <tp:taxon-name>Eucalyptus pilularis</tp:taxon-name>, Pechey, May 1938, No. SC326 (QDPI); 3 adult females: <tp:taxon-name>Eucalyptus tereticornis</tp:taxon-name>, Redland Bay, 9 Apr., 1939, No. 785 (QDPI); 1 adult female: <tp:taxon-name>Eucalyptus grandis</tp:taxon-name>, Tamborine, 20 Jan., 1954, INSECOLL 0-067167 (QDPI). <bold>Victoria:</bold> 1 adult female: ex gall on leaf, <tp:taxon-name>Eucalyptus camaldulensis</tp:taxon-name>, 27 km E of Shepparton, nr Midland Hwy, 8 Feb., 2004, PJG, LGC00099 (ANIC); 4 adult females: ex galls on leaves, <tp:taxon-name>Eucalyptus camaldulensis</tp:taxon-name>, Bundoora, La Trobe University, Wildlife Reserves off Ring Road, -37.72°; 145.05°, 14 Feb., 2005, PJG and NBH, NH43 (ANIC, NMV); 7 adult females: <tp:taxon-name>Eucalyptus mcintyrensis</tp:taxon-name> (= ? <tp:taxon-name>Eucalyptus camaldulensis</tp:taxon-name> or a hybrid), Glenthomson, 14 Feb., 1964, HMB, Specimen Index No. 08/64 (ANIC); 1 adult female: ex leaf gall, <tp:taxon-name>Eucalyptus camaldulensis</tp:taxon-name>, Mildura, River Road near Lock 11, Murray River, -34.17°; 142.16°, 4 Feb,. 2005, NBH and PJG, NH75 (ANIC); 1 adult female: ex globose gall on leaf, <tp:taxon-name>Eucalyptus ?camaldulensis</tp:taxon-name>, Shepparton, near Broken River, off Lincoln Drive, close to Goulburn Valley Hwy, -36.40°; 145.39°, 30 Jan., 2005, PJG, NH72 (ANIC); 1 adult female: ex globose leaf gall, <tp:taxon-name>Eucalyptus ?microcarpa</tp:taxon-name>, Shepparton, near Goulburn River, off Tom Collins Drive, -36.39°; 145.39°, 29 Jan., 2005, PJG, NH71 (ANIC). <bold>Western Australia:</bold> 8 adult: ex galls on leaves, <tp:taxon-name>Eucalyptus camaldulensis</tp:taxon-name>, Winjana Gorge Nat. Park, bank of Lennard River, -17.42°; 124.95°, 29 Apr., 1992, PJG (ANIC). <bold>PAPUA NEW GUINEA:</bold> 8 adult females, 20 first-instar nymphs: ex galls on leaves, <tp:taxon-name>Eucalyptus alba</tp:taxon-name>, Central Province, Sogeri, -9.43°; 147.58°, 10 Apr., 1980, H. Roberts (ANIC, BMNH).</p><!--PageBreak--></tp:treatment-sec><tp:treatment-sec sec-type="Comments"><title>Comments.</title><p>Adult females of <tp:taxon-name>Opisthoscelis subrotunda</tp:taxon-name> most closely resemble those of <tp:taxon-name>Opisthoscelis beardsleyi</tp:taxon-name> [see comments under <tp:taxon-name>Opisthoscelis beardsleyi</tp:taxon-name>]. Specimens of <tp:taxon-name>Opisthoscelis subrotunda</tp:taxon-name> have been collected from six Australian states or territories as well as Papua New Guinea. This is the only species of <tp:taxon-name>Opisthoscelis</tp:taxon-name> or <tp:taxon-name>Tanyscelis</tp:taxon-name> to have been collected outside of Australia. <tp:taxon-name>Opisthoscelis subrotunda</tp:taxon-name> also appears to have a much broader host range than is typical for species of <tp:taxon-name>Opisthoscelis</tp:taxon-name> and <tp:taxon-name>Tanyscelis</tp:taxon-name>. Specimens have been collected from <tp:taxon-name>Corymbia</tp:taxon-name> in addition to hosts in the <tp:taxon-name>Eucalyptus</tp:taxon-name> sections <tp:taxon-name>Adnataria</tp:taxon-name>, <tp:taxon-name>Exsertaria</tp:taxon-name>, <tp:taxon-name>Latoangulatae</tp:taxon-name>, and <tp:taxon-name>Similares</tp:taxon-name> (all in subgenus <tp:taxon-name>Symphyomytrus</tp:taxon-name>). A common host of this species is the river red gum, <tp:taxon-name>Eucalyptus camaldulensis</tp:taxon-name>, which has the widest natural distribution of any eucalypt species and seven subspecies (<xref ref-type="bibr" rid="B5">Chippendale 1988</xref>; <xref ref-type="bibr" rid="B30">McDonald et al. 2009</xref>). The length of the dorsal setae, and the size of the cribriform plates of the adult females of <tp:taxon-name>Opisthoscelis subrotunda</tp:taxon-name> vary, but in general, the morphology is remarkably homogeneous across samples. Molecular data from collections of fresh material from across the geographic range of the taxon would be required to determine if cryptic species are present.</p></tp:treatment-sec></tp:taxon-treatment><tp:taxon-treatment><tp:treatment-meta><mixed-citation publication-type="journal"><person-group><name><surname>Hardy</surname><given-names>Nate B.</given-names></name><name><surname>Gullan</surname><given-names>Penny J.</given-names></name></person-group><article-title> Australian gall-inducing scale insects on <italic>Eucalyptus</italic>: revision of <italic>Opisthoscelis</italic> Schrader (Coccoidea, Eriococcidae) and descriptions of a new genus and nine new species</article-title><source>Zookeys</source><day>24</day><month>9</month><year>2010</year><volume>2010</volume><issue>58</issue><fpage>1</fpage><lpage>74</lpage><pub-id pub-id-type="doi">10.3897/zookeys.58.507</pub-id></mixed-citation></tp:treatment-meta><tp:nomenclature><tp:taxon-name>
                                <tp:taxon-name-part taxon-name-part-type="genus">Opisthoscelis</tp:taxon-name-part> 
                                <tp:taxon-name-part taxon-name-part-type="species">thurgoona</tp:taxon-name-part>
		                            <object-id xmlns:xlink="http://www.w3.org/1999/xlink" xlink:type="simple">urn:lsid:zoobank.org:act:D2BC31B8-0355-4D1C-8F20-2E7DEFC47EEC</object-id>
                            </tp:taxon-name><tp:taxon-authority>Hardy &amp; Gullan</tp:taxon-authority><tp:taxon-status xmlns:xlink="http://www.w3.org/1999/xlink" xlink:type="simple">sp. n.</tp:taxon-status><xref ref-type="fig" rid="F1">Figs 1j</xref><xref ref-type="fig" rid="F8">8</xref></tp:nomenclature><tp:treatment-sec sec-type="Gall"><title>Gall</title><p>(<xref ref-type="fig" rid="F1">Fig. 1j</xref>).</p><sec sec-type="Female"><title>Female.</title><p>On leaf. Immature gall (housing yellow nymph with a red dorsal “keel”) shallowly conical to hemispherical on orifice side (<xref ref-type="fig" rid="F1">Fig. 1j</xref>), with gall surface <!--PageBreak--><!--PageBreak-->whitish green to reddish; almost hemispherical on opposite side of leaf, tissue reddish green with distinct oil glands on surface. Gall height on orifice side ca 1 mm, ca 3 mm on opposite side, width 4–6 mm. Gall opening on either abaxial or adaxial leaf surface, slit-like, 0.5–1.0 mm long. Mature gall with tissue surrounding orifice brown and necrotic.</p></sec><sec sec-type="Male"><title>Male.</title><p>Not known.</p></sec></tp:treatment-sec><tp:treatment-sec sec-type="Adult female"><title>Adult female</title><p>(<xref ref-type="fig" rid="F8">Fig. 8</xref>) (n = 6). Body ovate, length 2.1–3.4 mm, greatest width 1.5–2.8 mm; margin without lobes or indentations. Eyes on margin, each 38–55 µm wide. Antennae well developed, 7-segmented; each antenna 530–890 mm long; segment I with ca 3 hair-like setae; II with 5–9 hair-like setae; III with 4–8 hair-like setae; IV 4–6 hair-like setae; V with 1–4 hair-like setae; VI with 3 or 4 hair-like setae + 1 fleshy seta; VII with ca 6 hair-like setae + 3 fleshy setae. Frontal lobes each 300–310 µm long, 125–220 µm wide. Tentorial box 200–300 mm long; labium 80–150 mm long, 95–170 mm wide; pump chamber 15 µm long, 15–16 µm wide. Spiracles 100–130 mm long, 50–73 mm wide across atrium. All legs well developed, hind legs larger than fore or mid legs: fore leg with coxa 230–360 µm long, trochanter + femur 345–530 µm long, tibia 235–400 µm long, tarsus 100–140 µm long; mid leg with coxa 310–430 µm long, trochanter + femur 370–580 µm long, tibia 260–450 µm long, tarsus 110–150 µm long; hind leg with coxa 350–500 µm long, trochanter + femur 460–670 µm long, tibia slightly curved, outer margin concave, 380–580 µm long, tarsus 150–240 µm long; each leg with claw 23–40 µm long; translucent pores dense on hind tarsus and tibia, a few scattered on distal portion of femur; femur-tibia articulation functional; tarsal and claw digitules distinctly expanded at apices. Anal opening 65–84 µm wide, on ventral body surface, surrounded by sclerotic anal ring 85–104 µm wide bearing 14–18 setae, base of each seta surrounded by small pores.</p><sec sec-type="Dorsum"><title>Dorsum.</title><p>Delineated by fringe of elongate setae, each seta 50–180 long, with blunt to truncate apex. Derm membranous. Dorsal setae minute, 5–9 mm long, scattered. Macrotubular ducts in two forms: (i) singly or in clusters of 2–8 ducts, cuticle of each cluster variously sclerotic, each duct short, ca 5 µm long, inner ductule not detected, scattered over dorsum, dense on head, posterior abdominal segments and margin of anterior abdominal segments and thorax; and (ii) single, larger ducts, 14–16 mm long, with dermal orifice with a rim 3.5–5.0 mm wide, scattered over dorsum, scarce or absent from posterior abdominal segments. Microtubular ducts absent. Quinquelocular pores absent.</p></sec><sec sec-type="Venter"><title>Venter.</title><p>Oral lobes membranous. Setae 13–103 mm long, in a transverse row across each abdominal segment, scattered along margin of head and thorax, on medial areas of meso- and metathorax, and a transverse band of elongate (up to 170 µm long) setae posterior of frontal lobes. Macrotubular ducts with distal (near vestibule) end of shaft constricted, about same size as larger ducts on dorsum. Quinquelocular pores 5 µm in diameter, overlapping in distribution with ventral setae, with a cluster around each spiracle, but most dense medially on posterior abdominal segments.</p><fig id="F8" position="float" orientation="portrait"><label>Figure 8.</label><caption><p>Adult female of <tp:taxon-name>Opisthoscelis thurgoona</tp:taxon-name> Hardy &amp; Gullan, sp. n.</p></caption><graphic xmlns:xlink="http://www.w3.org/1999/xlink" xlink:href="ZooKeys-058-001-g008.jpg" position="float" orientation="portrait" xlink:type="simple"/></fig></sec></tp:treatment-sec><tp:treatment-sec sec-type="Material examined"><title>Material examined.</title><sec sec-type="Holotype of Opisthoscelis thurgoona"><title>Holotype of <tp:taxon-name>Opisthoscelis thurgoona</tp:taxon-name> (here designated):</title><p><bold>AUSTRALIA: New South Wales:</bold> 1 adult female (3.4 mm long, 2.8 mm wide):ex leaf gall, <tp:taxon-name>Eucalyptus melliodora</tp:taxon-name>, 2 km NE of Thurgoona, Ettamogah Road, -36.03°; 146.98°, 8 Feb., 2004, PJG (ANIC).</p><!--PageBreak--></sec><sec sec-type="Paratypes"><title>Paratypes:</title><p><bold>AUSTRALIA: New South Wales:</bold> 2 adult females: same data as holotype, NH104, LGC00101 (ANIC); 14 adult females, 1 second-instar female, 27 first-instar nymphs: ex galls on leaves, <tp:taxon-name>Eucalyptus melliodora</tp:taxon-name>, 1 km N of Thurgoona, Table Top Road, -36.05°; 146.98°, 30 Dec., 1991, PJG (ANIC, except 1 adult female in BMNH, 1 adult female in USNM).</p></sec></tp:treatment-sec><tp:treatment-sec sec-type="Comments"><title>Comments.</title><p>Adult females of <tp:taxon-name>Opisthoscelis thurgoona</tp:taxon-name> are unusual amongst <tp:taxon-name>Opisthoscelis</tp:taxon-name> and <tp:taxon-name>Tanyscelis</tp:taxon-name> species in having each leg well developed, and 7 clearly separate antennal segments. These features, in combination with the ventral anal opening, with a sclerotic anal ring bearing numerous setae, each of which is surrounded at the base by a number of minute pores, give the adult female of <tp:taxon-name>Opisthoscelis thurgoona</tp:taxon-name> the resemblance of a species of <tp:taxon-name>Lachnodius</tp:taxon-name>. Morphological clues of the closer relationship between <tp:taxon-name>Opisthoscelis thurgoona</tp:taxon-name> and the other <tp:taxon-name>Opisthoscelis</tp:taxon-name> species (recovered by analysis of DNA sequence data (NBH, unpublished data)) are the presence of macrotubular duct clusters on the dorsum (possibly homologous to the cribriform plates found in <tp:taxon-name>Opisthoscelis subrotunda</tp:taxon-name> and <tp:taxon-name>Opisthoscelis beardlseyi</tp:taxon-name>) and only 4 fleshy setae on each antenna (5 on species of <tp:taxon-name>Lachnodius</tp:taxon-name>). <tp:taxon-name>Opisthoscelis thurgoona</tp:taxon-name> is known only from a single roadside location, 1 km north of Thurgoona near Albury in New South Wales. <tp:taxon-name>Opisthoscelis thurgoona</tp:taxon-name> is most similar to <tp:taxon-name>Opisthoscelis tuberculata</tp:taxon-name> (described as new below) and the two species are compared under the comments for the latter.</p><p>Live eggs of <tp:taxon-name>Opisthoscelis thurgoona</tp:taxon-name> are laid in the gall cavity and are pink to orange in colour, whereas newly hatched first-instar nymphs are orange. The chromosome number is 2n = 18 (LGC, unpublished data).</p></tp:treatment-sec><tp:treatment-sec sec-type="Etymology"><title>Etymology.</title><p>The species name is taken from the type locality. It is a noun in apposition.</p></tp:treatment-sec></tp:taxon-treatment><tp:taxon-treatment><tp:treatment-meta><mixed-citation publication-type="journal"><person-group><name><surname>Hardy</surname><given-names>Nate B.</given-names></name><name><surname>Gullan</surname><given-names>Penny J.</given-names></name></person-group><article-title> Australian gall-inducing scale insects on <italic>Eucalyptus</italic>: revision of <italic>Opisthoscelis</italic> Schrader (Coccoidea, Eriococcidae) and descriptions of a new genus and nine new species</article-title><source>Zookeys</source><day>24</day><month>9</month><year>2010</year><volume>2010</volume><issue>58</issue><fpage>1</fpage><lpage>74</lpage><pub-id pub-id-type="doi">10.3897/zookeys.58.507</pub-id></mixed-citation></tp:treatment-meta><tp:nomenclature><tp:taxon-name>
                                <tp:taxon-name-part taxon-name-part-type="genus">Opisthoscelis</tp:taxon-name-part> 
                                <tp:taxon-name-part taxon-name-part-type="species">tuberculata</tp:taxon-name-part>
		                            <object-id xmlns:xlink="http://www.w3.org/1999/xlink" xlink:type="simple">urn:lsid:zoobank.org:act:F89DC70B-882F-4708-8C04-0B8C73E9C533</object-id>
                            </tp:taxon-name><tp:taxon-authority>Hardy &amp; Gullan</tp:taxon-authority><tp:taxon-status xmlns:xlink="http://www.w3.org/1999/xlink" xlink:type="simple">sp. n.</tp:taxon-status><xref ref-type="fig" rid="F1">Figs 1k</xref><xref ref-type="fig" rid="F9">9</xref></tp:nomenclature><tp:treatment-sec sec-type="Leaf pit"><title>Leaf pit</title><p>(<xref ref-type="fig" rid="F1">Fig. 1k</xref>).</p><sec sec-type="Female"><title>Female.</title><p>On leaf. Pit-shaped gall, opening round to oblong, 2.0–3.0 mm wide, surrounded by raised lip, ca 0.2 mm high, apparently on adaxial leaf surface; gall hemispherical on side of leaf opposite opening, 1.0–1.5 mm high.</p></sec><sec sec-type="Male"><title>Male.</title><p>Not known.</p></sec></tp:treatment-sec><tp:treatment-sec sec-type="Adult female"><title>Adult female</title><p>(<xref ref-type="fig" rid="F9">Fig. 9</xref>) (n = 4). Body broadly oval in outline, length 2.0–4.0 mm, greatest width 1.4–3.2, venter larger than dorsum. Eyes each 40–50 um wide, slightly ventral of line of marginal setal fringe. Antennae 7-segmented, moderately long (0.72–1.10 mm) and slender; with segment III longest (180–290 µm) and segment VII shortest (70–95 µm); segment I with 3 hair-like setae; II with 7–11 hair-like setae; III with 8–12 hair-like setae; IV 5–7 hair-like setae; V with 4–6 hair-like setae + 1 fleshy seta; VI with 3 or 4 hair-like setae + 1 fleshy seta; VII with ca 6 hair-like setae + 3 fleshy setae. Frontal lobes difficult to discern, each perhaps 200–280 µm long, 110–120 µm <!--PageBreak--><!--PageBreak-->wide. Tentorial box 125–200 mm long; labium 100–150 mm long, 120–140 mm wide, 2-segmented with basal segment indicated by presence of setae; pump chamber 20–27 µm long, 17–20 µm wide. Spiracles 90–140 mm long, 55–95 mm wide across atrium. All legs well developed, hind legs larger than fore or mid legs: fore leg with coxa 240–400 µm long, trochanter + femur 370–550 µm long, tibia 280–440 µm long, tarsus 110–160 µm long; mid leg with coxa 270–450 µm long, trochanter + femur 380–580 µm long, tibia 280–460 µm long, tarsus 110–150 µm long; hind leg with coxa 320–520 µm long, trochanter + femur 400–620 µm long, tibia straight, 310–500 µm long, tarsus 120–180 µm long; each leg with claw 35–45 µm long; small translucent pores scattered on both surfaces of all hind-leg segments, densest on tibia; femur-tibia articulation functional; tarsal and claw digitules distinctly expanded at apices. Anal opening 53–75 µm wide, on ventral body surface, surrounded by sclerotic anal ring 68–100 µm wide bearing 12–14 setae, each 150–175 µm long with setal base surrounded by 4–10 minute pores.</p><sec sec-type="Dorsum"><title>Dorsum.</title><p>Delineated by unbroken fringe of moderately dense setae, with approximately 140–170 moderately slender bluntly rounded or minutely capitate setae per side, setae each about 80–165 µm long on abdomen, somewhat shorter anteriorly, 65–100 µm long. Derm membranous. Dorsal body setae sparsely scattered, short (ca 7–15 µm long) and stout, with acute apex. Macrotubular ducts of one kind and size: short, ca 4–7 µm long, with a rim 3–4 µm wide; sparsely scattered singly or in pairs on central part of dorsum, but aggregated into distinct groups on peripheral areas, aggregations increasing in size toward margin, outer ones mostly containing about 10–25 ducts, maximum 30; duct aggregations borne on small, roughly oval to circular, sclerotised tubercles (cribriform plates). Microtubular ducts absent. Quinquelocular pores absent.</p></sec><sec sec-type="Venter"><title>Venter.</title><p>Oral lobes membranous. Ventral body setae sparse, mostly 50–100 µm long, up to 150 µm long on head behind frontal lobes, shorter (20–50 µm long) in lateral pore band. Macrotubular ducts slender, inner portion dilated, 15–17 µm long, 2.0–2.5 µm wide, with poorly sclerotised rim 2.5–3.5 µm in diameter; ducts distributed in a moderately dense peripheral band, ducts distributed evenly across abdominal segments III–VI, but apparently absent on segments immediately in front of and behind vulva where disc pores are most numerous. Quinquelocular pores 5 µm in diameter, mostly confined to abdominal segments V–VIII anterior to anal ring, but a few (12–20) associated with each spiracle.</p><fig id="F9" position="float" orientation="portrait"><label>Figure 9.</label><caption><p>Adult female of <tp:taxon-name>Opisthoscelis tuberculata</tp:taxon-name> Hardy &amp; Gullan, sp. n.</p></caption><graphic xmlns:xlink="http://www.w3.org/1999/xlink" xlink:href="ZooKeys-058-001-g009.jpg" position="float" orientation="portrait" xlink:type="simple"/></fig></sec></tp:treatment-sec><tp:treatment-sec sec-type="Material examined"><title>Material examined.</title><sec sec-type="Holotype of Opisthoscelis tuberculata"><title>Holotype of <tp:taxon-name>Opisthoscelis tuberculata</tp:taxon-name> (here designated):</title><p><bold>AUSTRALIA: New South Wales:</bold> 1 adult female (4.0 mm long, 3.2 mm wide):ex open top pit gall in leaf midrib, <tp:taxon-name>Eucalyptus</tp:taxon-name> sp., Penrith, 24 Nov., 1899, WWF No. 304 (ASCU).</p></sec><sec sec-type="Paratypes"><title>Paratypes:</title><p><bold>AUSTRALIA: Victoria:</bold> 3 adult females (1 slide), 6 first-instar nymphs (including NH205), 7 embryos, 1 leaf with vacated pit galls: insects from under bark of <tp:taxon-name>Eucalyptus</tp:taxon-name> sp. (perhaps <tp:taxon-name>Eucalyptus microcarpa</tp:taxon-name>), ca 10 km NNW of Benalla, Midland Highway, near turnoff to Hwy C371 to Tocumwal, -36.47°; 145.94°, 29 Dec., 2008, PJG, NH205 (ANIC).</p></sec></tp:treatment-sec><!--PageBreak--><tp:treatment-sec sec-type="Comments"><title>Comments.</title><p>Adult females of <tp:taxon-name>Opisthoscelis tuberculata</tp:taxon-name> are closely related to <tp:taxon-name>Opisthoscelis thurgoona</tp:taxon-name> with which they share well-developed fore, mid and hind legs, 7 distinct antennal segments, a ventral anal opening, with a sclerotic anal ring bearing numerous setae, each of which is surrounded at the base by a number of minute pores. These features of the adult females of <tp:taxon-name>Opisthoscelis tuberculata</tp:taxon-name> and <tp:taxon-name>Opisthoscelis thurgoona</tp:taxon-name> are shared with species of <tp:taxon-name>Lachnodius</tp:taxon-name>. One morphological clue of the closer relationship between <tp:taxon-name>Opisthoscelis tuberculata</tp:taxon-name> and <tp:taxon-name>Opisthoscelis thurgoona</tp:taxon-name> and the other <tp:taxon-name>Opisthoscelis</tp:taxon-name> species (recovered by analysis of DNA sequence data (NBH, unpublished data)) is the presence of macrotubular duct clusters on the dorsum (possibly homologous to the cribriform plates found in <tp:taxon-name>Opisthoscelis subrotunda</tp:taxon-name> and <tp:taxon-name>Opisthoscelis beardsleyi</tp:taxon-name>). However, as in <tp:taxon-name>Lachnodius</tp:taxon-name>, <tp:taxon-name>Opisthoscelis tuberculata</tp:taxon-name> has 5 fleshy setae on each antenna (4 on <tp:taxon-name>Opisthoscelis thurgoona</tp:taxon-name>).</p><p>The adult female of <tp:taxon-name>Opisthoscelis tuberculata</tp:taxon-name> can be distinguished readily from that of <tp:taxon-name>Opisthoscelis thurgoona</tp:taxon-name> as follows (features of <tp:taxon-name>Opisthoscelis thurgoona</tp:taxon-name> in parentheses): (1) 5 fleshy setae on each antenna (4 on each); (2) dorsal ducts in clusters of up to 30 ducts (2–8 ducts per cluster); and (3) the adult female sits in an open-top leaf pit (in an enclosed leaf gall in <tp:taxon-name>Opisthoscelis thurgoona</tp:taxon-name>).</p><p>The holotype of <tp:taxon-name>Opisthoscelis tuberculata</tp:taxon-name> is from the collection of W.W. Froggatt and the female was removed from an open pit gall in a leaf midrib and slide-mounted by J.W. Beardsley. Froggatt’s first accession notebook (<xref ref-type="bibr" rid="B19">Gullan 1984b</xref>) records collection #304 as “<tp:taxon-name>Dactylopius eucalypti</tp:taxon-name>.? Penrith (no.2) (Berlese 234). small ascelis like gall”. The reference to Berlese may refer to Professor Antonio Berlese (dal Laboratorio di entomologia agraria, Portici, Italy), because two nearby entries in the notebook say “Sent to Berlese” and give different numbers. The 3 adult females from Victoria were collected dead (post-oviposition), in association with their salmon-pink eggs, under loose bark just above the ground on the main trunk of a stunted tree (about 1.5 m high) growing in the middle of a picnic area car park. Several leaves on the tree had vacated pit galls (<xref ref-type="fig" rid="F1">Fig. 1k</xref>), which are presumed to have been the feeding sites of the females prior to their movement to the bark for oviposition. The live eggs were maintained in a small plastic container and started eclosing on 1 Jan., 2009; DNA was extracted from the first-instar nymphs by NBH.</p><p>There is only minor variation between the adult female holotype from New South Wales and the three paratype females from Victoria; in particular, there are fewer clusters of macrotubular ducts on the dorsal submargin of the Victorian collection.</p></tp:treatment-sec><tp:treatment-sec sec-type="Etymology"><title>Etymology.</title><p>The species name is a manuscript name of the late J. W. Beardsley who was describing the species as part of a revision of <tp:taxon-name>Lachnodius</tp:taxon-name>. We assume that his name refers to the sclerotised dorsal duct clusters.</p></tp:treatment-sec></tp:taxon-treatment><tp:taxon-treatment><tp:treatment-meta><mixed-citation publication-type="journal"><person-group><name><surname>Hardy</surname><given-names>Nate B.</given-names></name><name><surname>Gullan</surname><given-names>Penny J.</given-names></name></person-group><article-title> Australian gall-inducing scale insects on <italic>Eucalyptus</italic>: revision of <italic>Opisthoscelis</italic> Schrader (Coccoidea, Eriococcidae) and descriptions of a new genus and nine new species</article-title><source>Zookeys</source><day>24</day><month>9</month><year>2010</year><volume>2010</volume><issue>58</issue><fpage>1</fpage><lpage>74</lpage><pub-id pub-id-type="doi">10.3897/zookeys.58.507</pub-id></mixed-citation></tp:treatment-meta><tp:nomenclature><tp:taxon-name>
                                <tp:taxon-name-part taxon-name-part-type="genus">Opisthoscelis</tp:taxon-name-part> 
                                <tp:taxon-name-part taxon-name-part-type="species">ungulifinis</tp:taxon-name-part>
		                            <object-id xmlns:xlink="http://www.w3.org/1999/xlink" xlink:type="simple">urn:lsid:zoobank.org:act:D355540B-0C13-483A-BA3C-B6189F1BD8D3</object-id>
                            </tp:taxon-name><tp:taxon-authority>Hardy &amp; Gullan</tp:taxon-authority><tp:taxon-status xmlns:xlink="http://www.w3.org/1999/xlink" xlink:type="simple">sp. n.</tp:taxon-status><xref ref-type="fig" rid="F11">Figs 1l</xref><xref ref-type="fig" rid="F10">10</xref></tp:nomenclature><tp:treatment-sec sec-type="Gall"><title>Gall</title><p>(<xref ref-type="fig" rid="F11">Fig. 1l</xref>).</p><sec sec-type="Female"><title>Female.</title><p>On leaf. Raised, rather nipple-like excrescences; height ca 2 mm above leaf and projecting 1 mm below, width 3–5 mm. Gall opening star-like, with fissures radiating from central orifice, apparently on adaxial leaf surface.</p></sec><sec sec-type="Male"><title>Male.</title><p>Unknown.</p></sec></tp:treatment-sec><tp:treatment-sec sec-type="Adult female"><title>Adult female</title><p>(<xref ref-type="fig" rid="F10">Fig. 10</xref>) (n = 7). Body outline circular, with venter broader than dorsum of mature specimens; length 3.0–3.9 mm, greatest width 2.8–3.7 mm; abdomen about as long as head + thorax. Eyespots on dorsum near margin, each 48–58 mm wide. Antennae 3–5 segmented, each 185–230 mm long. Frontal lobes difficult to discern in some specimens, each 330–510 µm long, 185–230 µm wide. Tentorial box 480–530 mm long. Labium 140–155 mm long, 125–175 mm wide. Pump chamber 28–33 µm long, 35–38 µm wide. Spiracles 135–170 mm long, 65–90 mm wide across atrium. Fore and mid legs reduced but segmented, 245–410 µm long. Hind legs slender and elongate; coxa on a fleshy projection, coxa 650–745 µm long, trochanter + femur 820–880 µm long, tibia straight, 645–680 µm long, tarsus 350–410 µm long; claw and digitules present but reduced; translucent pores present on both surfaces of each leg segment except trochanter; each side of trochanter with 3 campaniform sensilla; femur-tibia articulation functional. Anal opening on venter, 58–68 µm wide, anal ring 83–110 µm wide, with 14–20 setae.</p><sec sec-type="Dorsum"><title>Dorsum.</title><p>Delineated by marginal fringe of elongate (up to 300 µm) flagellate setae, fringe extending from head to abdominal segment IV, margin of each of abdominal segments V–VIII with pair of blunt sclerotic projections at end of short fleshy lamella. Derm densely beset with microtrichia. Dorsal setae flagellate, 15–148 mm long; scattered over dorsum. Macrotubular ducts 14–15 µm long, dermal orifice opening with rim 5 µm wide; ducts in a transverse row across each abdominal segment, scattered over head and thorax. Microtubular ducts 5 µm long, dermal orifice with rim 2 µm wide; distributed evenly over dorsum Quinquelocular pores absent.</p></sec><sec sec-type="Venter"><title>Venter.</title><p>Ventral body surface greatly expanded, posterior abdominal segments only visible from dorsal aspect. Oral lobes membranous. Ventral setae 13–250 mm long, in transverse row across each body segment, scattered along margin. Macrotubular ducts similar to those on dorsum, scattered along margin, in a transverse row across each of abdominal segments II–V. Quinquelocular pores 5 mm in diameter, in a cluster around each spiracle, scattered along margin, in a transverse row across each abdominal segment, most dense around vulva.</p><fig id="F10" position="float" orientation="portrait"><label>Figure 10.</label><caption><p>Adult female of <tp:taxon-name>Opisthoscelis ungulifinis</tp:taxon-name> Hardy &amp; Gullan, sp. n.</p></caption><graphic xmlns:xlink="http://www.w3.org/1999/xlink" xlink:href="ZooKeys-058-001-g010.jpg" position="float" orientation="portrait" xlink:type="simple"/></fig><fig id="F11" position="float" orientation="portrait"><label>Figure 11.</label><caption><p>Adult female of <tp:taxon-name>Tanyscelis conica</tp:taxon-name> (Fuller).</p></caption><graphic xmlns:xlink="http://www.w3.org/1999/xlink" xlink:href="ZooKeys-058-001-g011.jpg" position="float" orientation="portrait" xlink:type="simple"/></fig></sec></tp:treatment-sec><tp:treatment-sec sec-type="Material examined"><title>Material examined.</title><sec sec-type="Holotype of Opisthoscelis ungulifinis"><title>Holotype of <tp:taxon-name>Opisthoscelis ungulifinis</tp:taxon-name> (here designated): </title><p><bold>AUSTRALIA: South Australia:</bold> 1 adult female (3.9 mm long, 3.7 mm wide): ex gall, <tp:taxon-name>Eucalyptus ?oleosa</tp:taxon-name>, 2 km SW of Oodla Wirra, 5 Dec., 1981, PJG (ANIC).</p></sec><sec sec-type="Paratypes"><title>Paratypes:</title><p><bold>AUSTRALIA: South Australia:</bold> 6 adult females, 24 first-instar nymphs: same data as holotype (ANIC).</p></sec></tp:treatment-sec><tp:treatment-sec sec-type="Comments"><title>Comments.</title><p>Adult females of <tp:taxon-name>Opisthoscelis ungulifinis</tp:taxon-name> can be recognised easily by the 1 or 2 blunt spines on each of the marginal projections on the posterior abdominal segments, and by having the hind coxae each set on a fleshy projection. Adult females of <tp:taxon-name>Opisthoscelis ungulifinis</tp:taxon-name> are also unique amongst <tp:taxon-name>Opisthoscelis</tp:taxon-name> species in having microtubular ducts. The adult females are most similar to those of <tp:taxon-name>Opisthoscelis serrata</tp:taxon-name>, which also have marginal projections each with 1 or 2 spines; however these spines are conical in <tp:taxon-name>Opisthoscelis serrata</tp:taxon-name>. Adult females of <tp:taxon-name>Opisthoscelis ungulifinis</tp:taxon-name> can be further separated from those of <tp:taxon-name>Opisthoscelis serrata</tp:taxon-name> by lacking marginal<!--PageBreak--> projections cephalad of abdominal segment IV (present on all abdominal segments of <tp:taxon-name>Opisthoscelis serrata</tp:taxon-name>), and by having a marginal fringe of elongate setae (absent in <tp:taxon-name>Opisthoscelis serrata</tp:taxon-name>).</p></tp:treatment-sec><tp:treatment-sec sec-type="Etymology"><title>Etymology.</title><p>The species name is a combination of the Latin words <italic>ungula</italic>, meaning hoof, and <italic>finis</italic>, meaning end or boundary. It refers to the blunt sclerotic projections at the apex of each marginal lamella. The name is a noun in apposition.</p></tp:treatment-sec></tp:taxon-treatment><tp:taxon-treatment><tp:treatment-meta><mixed-citation publication-type="journal"><person-group><name><surname>Hardy</surname><given-names>Nate B.</given-names></name><name><surname>Gullan</surname><given-names>Penny J.</given-names></name></person-group><article-title> Australian gall-inducing scale insects on <italic>Eucalyptus</italic>: revision of <italic>Opisthoscelis</italic> Schrader (Coccoidea, Eriococcidae) and descriptions of a new genus and nine new species</article-title><source>Zookeys</source><day>24</day><month>9</month><year>2010</year><volume>2010</volume><issue>58</issue><fpage>1</fpage><lpage>74</lpage><pub-id pub-id-type="doi">10.3897/zookeys.58.507</pub-id></mixed-citation></tp:treatment-meta><tp:nomenclature><tp:taxon-name>
                                <tp:taxon-name-part taxon-name-part-type="genus">Opisthoscelis</tp:taxon-name-part> 
                                <tp:taxon-name-part taxon-name-part-type="species">gracilis</tp:taxon-name-part>
                            </tp:taxon-name><tp:taxon-authority>Schrader</tp:taxon-authority><tp:taxon-status xmlns:xlink="http://www.w3.org/1999/xlink" xlink:type="simple">nomen dubium</tp:taxon-status><tp:nomenclature-citation-list><tp:nomenclature-citation><tp:taxon-name>Opisthoscelis gracilis</tp:taxon-name><comment><xref ref-type="bibr" rid="B35">Schrader 1863: 7</xref>; synonymy with <tp:taxon-name>Opisthoscelis subrotunda</tp:taxon-name> by <xref ref-type="bibr" rid="B11">Froggatt 1894a: 209</xref>.</comment></tp:nomenclature-citation></tp:nomenclature-citation-list></tp:nomenclature><tp:treatment-sec sec-type="General"><title>General.</title><p>This species was described briefly by <xref ref-type="bibr" rid="B35">Schrader (1863: 7)</xref> as follows: “In another species <tp:taxon-name>Opisthoscelis gracilis</tp:taxon-name>, which I have observed, the oviparous female is rather slender, and the legs are still longer and thinner than in the species before noticed [<tp:taxon-name>Opisthoscelis subrotunda</tp:taxon-name>], and the male has no anal setae.” There is no illustration and Schrader’s specimens were destroyed in WWII (<xref ref-type="bibr" rid="B18">Gullan 1984a</xref>). <xref ref-type="bibr" rid="B11">Froggatt (1894a)</xref> considered <tp:taxon-name>Opisthoscelis gracilis</tp:taxon-name> to be a synonym of <tp:taxon-name>Opisthoscelis subrotunda</tp:taxon-name>. However, Schrader’s description of the adult female having long thin legs and a slender body, and the adult male with no anal setae, suggest that this was a species of <tp:taxon-name>Tanyscelis</tp:taxon-name>. In the absence of type specimens, it is impossible to determine which species this name applies to and we here consider it to be a <italic>nomen dubium</italic>.</p></tp:treatment-sec></tp:taxon-treatment><tp:treatment-sec><!--Section generated to contain objects referenced in tp:taxon-treatment.--><fig id="F1" position="float" orientation="portrait"><label>Figure 1.</label><caption><p>Galls of species of <tp:taxon-name>Opisthoscelis</tp:taxon-name>: <tp:taxon-name>Opisthoscelis beardsleyi</tp:taxon-name> sp. n.: <bold>a</bold> gall of female, ex <tp:taxon-name>Eucalyptus goniocalyx</tp:taxon-name>, Victoria, Belgrave South <bold>b</bold> gall of female, ex <tp:taxon-name>Eucalyptus viminalis</tp:taxon-name>, Victoria, Cranbourne <bold>c</bold> immature galls of males, ex <tp:taxon-name>Eucalyptus viminalis</tp:taxon-name>, Cranbourne. <tp:taxon-name>Opisthoscelis serrata</tp:taxon-name>, ex <tp:taxon-name>Eucalyptus polyanthemos</tp:taxon-name>, Victoria, Melbourne <bold>d</bold> gall of female <bold>e</bold> gall cut open to reveal adult female <bold>f</bold> galls of males. <tp:taxon-name>Opisthoscelis subrotunda</tp:taxon-name>: <bold>g</bold> gall of female, ex <tp:taxon-name>Eucalyptus ?camaldulensis</tp:taxon-name>, Victoria, Shepparton <bold>h</bold> galls of females showing orifice, ex <tp:taxon-name>Eucalyptus camaldulensis</tp:taxon-name>, Victoria, Grampians National Park <bold>i</bold> galls of males, ex <tp:taxon-name>Eucalyptus</tp:taxon-name> sp., New South Wales. <tp:taxon-name>Opisthoscelis thurgoona</tp:taxon-name> sp. n.: <bold>j</bold> young galls of females (four with slit-like orifice visible, top left gall showing underside), ex <tp:taxon-name>Eucalyptus melliodora</tp:taxon-name>, New South Wales, Thurgoona. <tp:taxon-name>Opisthoscelis tuberculata</tp:taxon-name>sp. n.: <bold>k</bold> vacated pit galls of females, ex <tp:taxon-name>Eucalyptus</tp:taxon-name> sp., Victoria, Benalla. <tp:taxon-name>Opisthoscelis ungulifinis</tp:taxon-name> sp. n.: <bold>l</bold> dry galls of females showing star-like orifice, ex <tp:taxon-name>Eucalyptus ?oleosa</tp:taxon-name>, South Australia, Oodla Wirra. [Photographs by PJG except i by L.A. Mound]</p></caption><graphic xmlns:xlink="http://www.w3.org/1999/xlink" xlink:href="ZooKeys-058-001-g001.jpg" position="float" orientation="portrait" xlink:type="simple"/></fig><fig id="F3" position="float" orientation="portrait"><label>Figure 3.</label><caption><p>Galls of species of <tp:taxon-name>Tanyscelis</tp:taxon-name>: <tp:taxon-name>Tanyscelis megagibba</tp:taxon-name> sp. n.: <bold>a</bold> gall of adult female (upper), plus gall opened to show adult female (lower), ex <tp:taxon-name>Eucalyptus microcarpa</tp:taxon-name>, South Australia, Aldinga Beach. <tp:taxon-name>Tanyscelis pisiformis</tp:taxon-name>, ex <tp:taxon-name>Eucalyptus</tp:taxon-name> sp., probably from New South Wales: <bold>b</bold> dry galls of females <bold>c</bold> dry galls of males. <tp:taxon-name>Tanyscelis spinosa</tp:taxon-name>: <bold>d</bold> mature female gall, ex <tp:taxon-name>Eucalyptus ?goniocalyx</tp:taxon-name> sapling, Victoria, Bendigo <bold>e</bold> young galls of females and one gall of male (right), ex <tp:taxon-name>Eucalyptus microcarpa</tp:taxon-name>, Victoria, Long Forest, near Bacchus Marsh. <tp:taxon-name>Tanyscelis tripocula</tp:taxon-name> sp. n.: <bold>f</bold> galls of females, ex <tp:taxon-name>Eucalyptus cephalocarpa</tp:taxon-name>, Victoria, Macclesfield. <tp:taxon-name>Tanyscelis verrucula</tp:taxon-name>: <bold>g</bold> gall of female, ex <tp:taxon-name>Eucalyptus cephalocarpa</tp:taxon-name>, Victoria, Macclesfield <bold>h</bold> galls of males, ex <tp:taxon-name>Eucalyptus ?goniocalyx</tp:taxon-name>, Victoria, Bendigo. <tp:taxon-name>Tanyscelis villosigibba</tp:taxon-name> sp. n.: <bold>i</bold> gall of adult female, ex ironbark, Queensland, Dunmore State Forest. [Photographs by PJG except <bold>a</bold> from HMB photographic collection number 696A]</p></caption><graphic xmlns:xlink="http://www.w3.org/1999/xlink" xlink:href="ZooKeys-058-001-g003.jpg" position="float" orientation="portrait" xlink:type="simple"/></fig></tp:treatment-sec><ref-list><ref id="B35"><mixed-citation xmlns:xlink="http://www.w3.org/1999/xlink" xlink:type="simple"><person-group><name name-style="western"><surname>Schrader</surname><given-names>HL</given-names></name></person-group>(<year>1863</year>)<article-title> Further communication on the gall-making Coccidae.</article-title><source>Transactions of the Entomological Society of New South Wales</source><volume>1</volume>:<fpage>6</fpage>-<lpage>8</lpage>.</mixed-citation></ref><ref id="B9"><mixed-citation xmlns:xlink="http://www.w3.org/1999/xlink" xlink:type="simple"><person-group><name name-style="western"><surname>Fernald</surname><given-names>ME</given-names></name></person-group>(<year>1903</year>)<article-title> A catalogue of the Coccidae of the world.</article-title><source>Bulletin of the Hatch Experiment Station of the Massachusetts Agricultural College</source><volume>88</volume>:<fpage>1</fpage>-<lpage>360</lpage>.</mixed-citation></ref><ref id="B36"><mixed-citation xmlns:xlink="http://www.w3.org/1999/xlink" xlink:type="simple"><person-group><name name-style="western"><surname>Signoret</surname><given-names>V</given-names></name></person-group>(<year>1868</year>)<article-title> Essai sur les cochenilles (Homoptères - Coccides), 1re partie. Annales de la Société Entomologique de France (ser.</article-title><source>4)</source><volume>8</volume>:<fpage>503</fpage>-<lpage>528</lpage>.</mixed-citation></ref><ref id="B37"><mixed-citation xmlns:xlink="http://www.w3.org/1999/xlink" xlink:type="simple"><person-group><name name-style="western"><surname>Signoret</surname><given-names>V</given-names></name></person-group>(<year>1869a</year>)<article-title> Essai sur les cochenilles ou gallinsectes (Homoptères - Coccides), 2e partie.</article-title><source>Annales de la Société Entomologique de France</source><volume>8</volume>:<fpage>829</fpage>-<lpage>876</lpage>.</mixed-citation></ref><ref id="B38"><mixed-citation xmlns:xlink="http://www.w3.org/1999/xlink" xlink:type="simple"><person-group><name name-style="western"><surname>Signoret</surname><given-names>V</given-names></name></person-group>(<year>1869b</year>)<article-title> Essai sur les cochenilles ou gallinsectes (Homoptères - Coccides), 3e partie.</article-title><source>Annales de la Société entomologique de France (serie 4)</source><volume>9</volume>:<fpage>97</fpage>-<lpage>104</lpage>.</mixed-citation></ref><ref id="B12"><mixed-citation xmlns:xlink="http://www.w3.org/1999/xlink" xlink:type="simple"><person-group><name name-style="western"><surname>Froggatt</surname><given-names>WW</given-names></name></person-group>(<year>1894b</year>)<article-title> Notes on the family Brachyscelidae, with descriptions of new species. Part III.</article-title><source>Proceedings of the Linnean Society of New South Wales</source><volume>8</volume> (<issue>1893</issue>):<fpage>335</fpage>-<lpage>348</lpage>.</mixed-citation></ref><ref id="B34"><mixed-citation xmlns:xlink="http://www.w3.org/1999/xlink" xlink:type="simple"><person-group><name name-style="western"><surname>Rübsaamen</surname><given-names>EH</given-names></name></person-group>(<year>1894</year>)<article-title> Über australische Zoocecidien und deren Erzeuger.</article-title><source>Berliner Entomologische Zeitschrift</source><volume>39</volume>:<fpage>199</fpage>-<lpage>234</lpage>.</mixed-citation></ref><ref id="B11"><mixed-citation xmlns:xlink="http://www.w3.org/1999/xlink" xlink:type="simple"><person-group><name name-style="western"><surname>Froggatt</surname><given-names>WW</given-names></name></person-group>(<year>1894a</year>)<article-title> Notes on the family Brachyscelidae, with some account of their parasites, and descriptions of new species, Part II.</article-title><source>Proceedings of the Linnean Society of New South Wales</source><volume>8</volume> (<issue>1893</issue>):<fpage>209</fpage>-<lpage>214</lpage>.</mixed-citation></ref><ref id="B18"><mixed-citation xmlns:xlink="http://www.w3.org/1999/xlink" xlink:type="simple"><person-group><name name-style="western"><surname>Gullan</surname><given-names>PJ</given-names></name></person-group>(<year>1984a</year>)<article-title> A revision of the gall-forming coccoid genus Apiomorpha Rübsaaman (Homoptera: Eriococcidae: Apiomorphinae).</article-title><source>Australian Journal of Zoology Supplementary Series</source><volume>97</volume>:<fpage>1</fpage>-<lpage>203</lpage>.</mixed-citation></ref><ref id="B25"><mixed-citation xmlns:xlink="http://www.w3.org/1999/xlink" xlink:type="simple"><person-group><name name-style="western"><surname>Hoy</surname><given-names>JM</given-names></name></person-group>(<year>1963</year>)<article-title> A catalogue of the Eriococcidae (Homoptera: Coccoidea) of the world.</article-title><source>New Zealand Department of Scientific and Industrial Research Bulletin</source><volume>150</volume>:<fpage>1</fpage>-<lpage>260</lpage>.</mixed-citation></ref><ref id="B31"><mixed-citation xmlns:xlink="http://www.w3.org/1999/xlink" xlink:type="simple"><person-group><name name-style="western"><surname>Miller</surname><given-names>DR</given-names></name><name name-style="western"><surname>Gimpel</surname><given-names>ME</given-names></name></person-group>(<year>2000</year>) <source>A Systematic Catalogue of the Eriococcidae (Felt Scales) (Hemiptera: Coccoidea) of the World.</source><publisher-name>Intercept Ltd.</publisher-name>, <publisher-loc>Andover, UK</publisher-loc>, <lpage>589</lpage> pp.</mixed-citation></ref><ref id="B5"><mixed-citation xmlns:xlink="http://www.w3.org/1999/xlink" xlink:type="simple"><person-group><name name-style="western"><surname>Chippendale</surname><given-names>GM</given-names></name></person-group>(<year>1988</year>)<article-title> Eucalyptus, Angophora (Myrtaceae).</article-title><source>Flora of Australia</source><volume>19</volume>. <publisher-name>Australian Government Publishing Service</publisher-name>, <publisher-loc>Canberra</publisher-loc>, xvi+<lpage>543</lpage> pp.</mixed-citation></ref><ref id="B30"><mixed-citation xmlns:xlink="http://www.w3.org/1999/xlink" xlink:type="simple"><person-group><name name-style="western"><surname>McDonald</surname><given-names>MW</given-names></name><name name-style="western"><surname>Brooker</surname><given-names>MIH</given-names></name><name name-style="western"><surname>Butcher</surname><given-names>PA</given-names></name></person-group>(<year>2009</year>)<article-title> A taxonomic revision of Eucalyptus camaldulensis (Myrtaceae).</article-title><source>Australian Systematic Botany</source><volume>22</volume>:<fpage>257</fpage>-<lpage>285</lpage>.</mixed-citation></ref><ref id="B19"><mixed-citation xmlns:xlink="http://www.w3.org/1999/xlink" xlink:type="simple"><person-group><name name-style="western"><surname>Gullan</surname><given-names>PJ</given-names></name></person-group>(<year>1984b</year>)<article-title> Froggatt’s accession notebooks.</article-title><source>Australian entomological Magazine</source><volume>10</volume>:<fpage>91</fpage>-<lpage>92</lpage>.</mixed-citation></ref></ref-list></tp:taxon-treatment>
