# Supplementary material for: Australian gall-inducing scale insects on Eucalyptus: revision of Opisthoscelis Schrader (Coccoidea, Eriococcidae) and descriptions of a new genus and nine new species
Source: Zookeys. 2010 Sep 24;(58):1–74. doi: 10.3897/zookeys.58.507 (PMC3088339; doi:10.3897/zookeys.58.507)
Supplement: XML Treatment for Tanyscelis [file zookeys.58.507-treatment9.xml]

<!DOCTYPE tp:taxon-treatment
  PUBLIC "-//TaxonX//DTD Taxonomic Treatment Publishing DTD v0 20100105//EN" "tax-treatment-NSO.dtd">
<tp:taxon-treatment xmlns:tp="http://www.plazi.org/taxpub"><tp:treatment-meta><mixed-citation publication-type="journal"><person-group><name><surname>Hardy</surname><given-names>Nate B.</given-names></name><name><surname>Gullan</surname><given-names>Penny J.</given-names></name></person-group><article-title> Australian gall-inducing scale insects on <italic>Eucalyptus</italic>: revision of <italic>Opisthoscelis</italic> Schrader (Coccoidea, Eriococcidae) and descriptions of a new genus and nine new species</article-title><source>Zookeys</source><day>24</day><month>9</month><year>2010</year><volume>2010</volume><issue>58</issue><fpage>1</fpage><lpage>74</lpage><pub-id pub-id-type="doi">10.3897/zookeys.58.507</pub-id></mixed-citation></tp:treatment-meta><tp:nomenclature><tp:taxon-name>
                            <tp:taxon-name-part taxon-name-part-type="genus">Tanyscelis</tp:taxon-name-part>
		                        <object-id xmlns:xlink="http://www.w3.org/1999/xlink" xlink:type="simple">urn:lsid:zoobank.org:act:07651A23-7D06-488B-8BC9-E59F868031D2</object-id>
                        </tp:taxon-name><tp:taxon-authority>Hardy &amp; Gullan</tp:taxon-authority><tp:taxon-status xmlns:xlink="http://www.w3.org/1999/xlink" xlink:type="simple">gen. n.</tp:taxon-status></tp:nomenclature><tp:treatment-sec sec-type="Type species"><title>Type species:</title><p><tp:taxon-name>Opisthoscelis pisiformis</tp:taxon-name> <xref ref-type="bibr" rid="B12">Froggatt 1894b</xref>.</p></tp:treatment-sec><tp:treatment-sec sec-type="Generic diagnosis"><title>Generic diagnosis.</title><sec sec-type="Adult female and associated gall"><title>Adult female and associated gall.</title><p>Galls on leaves and stems; each either globular, hemispherical, conical, mammiform or thorn-like, never pit-like; with orifice usually slit-like, sometimes circular to oblong; if galls on leaves, orifice on either abaxial or adaxial surface, depending on <tp:taxon-name>Tanyscelis</tp:taxon-name> species, but surface often difficult to determine in mature isobilateral leaves and galls typically opening on same surface on any one leaf. Female attached by mouthparts to internal gall wall opposite to opening, with long hind legs projecting forwards over body or towards gall orifice; body of female fills only part of gall cavity; in some species dorsum often covered with white powdery wax. Body outline ovate to turbinate. Abdomen tapered. Vulva on ventral surface near apex of abdomen between segments VII and VIII. Eyes on dorsum close to margin or a papilliform fleshy protuberance on each side of head in place of eyes. Antennae reduced, with ≤ 3 segments, usually 1-segmented. Pair of broad frontal lobes posteromedial of antennae (possibly absent in <tp:taxon-name>Tanyscelis villosigibba</tp:taxon-name>). Oral lobes membranous to sclerotic, sometimes forming large circular pad around mouthparts. Tentorial box with aliform extensions. Fore and midlegs reduced, segmentation indistinct. Hind legs usually positioned on extreme posterior of thorax and often appear to be located on <!--PageBreak-->anterior abdomen; elongate, sometimes nearly as long or longer than body; ratio of length of trochanter + femur / length of tibia + tarsus &lt; 1; tibia-femur articulation either functional or tibia and femur fused to varying degrees; translucent pores present at least tibia or tibiotarsus; trochanter with 2–6 campaniform sensilla on each surface; claw always highly reduced to absent, claw and tarsal digitules often present but reduced. Anal opening apical or dorsal; anal ring absent or small, without pores and no more than 6 minute setae. Posterior abdominal segments usually without marginal fleshy projections bearing spines (present near anal opening in <tp:taxon-name>Tanyscelis verrucula</tp:taxon-name> and <tp:taxon-name>Tanyscelis pisiformis</tp:taxon-name>). Margin without linear fringe of differentiated setae (though <tp:taxon-name>Tanyscelis convexa</tp:taxon-name> with submarginal band of staggered spines on venter extending from anterior portion of head to posterior spiracles). Dorsum may be humped, or have large fleshy projections. Derm membranous, sclerotic, or bearing minute papillae. Dorsal setae usually flagellate, minute to very long, 5–220 µm long, sometimes born upon fleshy spines. Cribriform plates and tubular duct clusters absent. Microtubular ducts absent from both body surfaces. Macrotubular ducts with vestibule thin and sclerotic, may be present on dorsum and venter, dorsum only, venter only, or absent. Quinquelocular pores on ventral body surface, sometimes throughout dorsum or confined to dorsal surface of abdomen.</p></sec><sec sec-type="Adult male"><title>Adult male.</title><p>Antenna 9-segmented. Abdomen tapered, elongate in some species. Gland pouches and associated setae absent. Detailed description given by <xref ref-type="bibr" rid="B40">Theron (1968)</xref>. Theron based his description on specimens of two unidentified species collected from Keith, South Australia, ex <tp:taxon-name>Eucalyptus fasciculosa</tp:taxon-name>, provided to him by HMB. Exactly two species from this host and locality, and collected prior to 1968, are present in the collection of HMB: <tp:taxon-name>Opisthoscelis spinosa</tp:taxon-name> and <tp:taxon-name>Opisthoscelis maculata</tp:taxon-name>, here transferred to <tp:taxon-name>Tanyscelis</tp:taxon-name>.</p><p>In contrast, the known adult males of <tp:taxon-name>Opisthoscelis</tp:taxon-name> have 10-segmented antennae, a non-tappered abdomen, and have gland pouches, each with a pair of gland setae.</p></sec><sec sec-type="First-instar nymph"><title>First-instar nymph.</title><p>Anterior margin of head incised at midline. Each spiracle with one trilocular pore next to opening. One submedial longitudinal row of dorsal setae on each side of body. Antennae 3- or 4-segmented, with 4 fleshy setae on apical segment(s). The known first-instar nymphs of <tp:taxon-name>Opisthoscelis</tp:taxon-name> share all of these states.</p></sec></tp:treatment-sec><tp:treatment-sec sec-type="Etymology"><title>Etymology.</title><p>The genus name is a Latinised combination of the Greek <italic>tany-</italic> meaning long (from the word <italic>tanyo</italic> meaning stretch out) and skelos meaning leg, and refers to the long hind legs of the adult female. Our new name is feminine as for <tp:taxon-name>Opisthoscelis</tp:taxon-name>, the sister genus of <tp:taxon-name>Tanyscelis</tp:taxon-name>.</p></tp:treatment-sec><tp:taxon-treatment><tp:treatment-meta><mixed-citation publication-type="journal"><person-group><name><surname>Hardy</surname><given-names>Nate B.</given-names></name><name><surname>Gullan</surname><given-names>Penny J.</given-names></name></person-group><article-title> Australian gall-inducing scale insects on <italic>Eucalyptus</italic>: revision of <italic>Opisthoscelis</italic> Schrader (Coccoidea, Eriococcidae) and descriptions of a new genus and nine new species</article-title><source>Zookeys</source><day>24</day><month>9</month><year>2010</year><volume>2010</volume><issue>58</issue><fpage>1</fpage><lpage>74</lpage><pub-id pub-id-type="doi">10.3897/zookeys.58.507</pub-id></mixed-citation></tp:treatment-meta><tp:nomenclature><tp:taxon-name>
                                <tp:taxon-name-part taxon-name-part-type="genus">Tanyscelis</tp:taxon-name-part> 
                                <tp:taxon-name-part taxon-name-part-type="species">conica</tp:taxon-name-part>
                            </tp:taxon-name><tp:taxon-authority>(Fuller)</tp:taxon-authority><tp:taxon-status xmlns:xlink="http://www.w3.org/1999/xlink" xlink:type="simple">comb. n.</tp:taxon-status><xref ref-type="fig" rid="F2">Figs 2a,b</xref><xref ref-type="fig" rid="F11">11</xref><tp:nomenclature-citation-list><tp:nomenclature-citation><tp:taxon-name>Opisthoscelis conica</tp:taxon-name><comment><xref ref-type="bibr" rid="B16">Fuller 1897: 1346</xref>; <xref ref-type="bibr" rid="B17">Fuller 1899: 464</xref>.</comment></tp:nomenclature-citation></tp:nomenclature-citation-list></tp:nomenclature><tp:treatment-sec sec-type="General"><title>General.</title><p>Fuller’s (1897: 1346) original description of <tp:taxon-name>Opisthoscelis conica</tp:taxon-name> is very brief: “Upon one side of the leaf arises the conical apex, whilst on the other the gall protrudes as<!--PageBreak--><!--PageBreak--> a hemisphere.” Later <xref ref-type="bibr" rid="B17">Fuller (1899)</xref> published a more detailed description with an illustration of three galls of females on a leaf and a hind leg of an adult female (plate XV, figs 33–34). The galls in Fuller’s drawing are very similar to syntype galls housed in the SAMA (see “Material examined” for details), but no insects have been found in the SAMA or elsewhere (e.g., not in the South African National Collection of Insects where some other Fuller material is housed). The type locality of <tp:taxon-name>Opisthoscelis conica</tp:taxon-name> was given as Midland Junction in <xref ref-type="bibr" rid="B16">Fuller (1897)</xref> but as Swan River in <xref ref-type="bibr" rid="B17">Fuller (1899)</xref>, however it is unlikely that there were two localities for this species because Fuller published the second paper from South Africa based on notes that he had made during eight or nine months spent collecting in Perth prior to his 1897 paper. Midland Junction, now the suburb of Midland, is several km east of the Swan River and, in the 1890s, it was a railway station and associated village.</p></tp:treatment-sec><tp:treatment-sec sec-type="Gall"><title>Gall</title><p>(<xref ref-type="fig" rid="F2">Fig. 2a,b</xref>).</p><sec sec-type="Female"><title>Female.</title><p>On leaf. Height 5.0–7.0 mm (= total height above and below leaf blade), width 5.0–9.5 mm. Gall opening slit-like, 0.5–0.8 mm long; on abaxial or adaxial surface, but all galls opening on same surface on any one leaf. Side of gall with opening conical, other side convex, globose (<xref ref-type="fig" rid="F2">Fig. 2b</xref>).</p></sec><sec sec-type="Male"><title>Male.</title><p>Not known.</p></sec></tp:treatment-sec><tp:treatment-sec sec-type="Adult female"><title>Adult female</title><p>(<xref ref-type="fig" rid="F11">Fig. 11</xref>) (n = 8). Body outline turbinate, margin incised at intersegmental boundaries, length 2.5–3.7 mm, greatest width 1.1–2.5 mm; abdomen tapered, about as long as head + thorax, extending far beyond femur. Eyespots small, each 18–25 mm wide. Antennae 1-segmented, each 35–108 mm long. Frontal lobes difficult to see, each ca 170 µm long, 200 µm wide. Tentorial box 350–470 mm long. Pump chamber 30–43 µm long, 38–48 µm wide. Labium 85–113 mm long, 95–140 mm wide. Spiracles 70–105 mm long, 45–63 mm wide across atrium. Fore and mid legs small sclerotic protuberances; fore leg 20–35 µm long, with 6–8 setae; mid leg larger, 38–80 µm long, with 10–12 setae. Hind legs robust and elongate; coxa 180–260 µm long, trochanter about as a long as femur, the two combined 450–610 µm long, tibia and tarsus fused, forming straight, sword-like segment 720–1880 µm long; claw and digitules absent; translucent pores dense throughout distal region of dorsal and ventral surfaces of tibiotarsus; femur-tibia articulation poorly developed. Anal opening poorly formed, 15–28 µm wide, surrounded by dense cluster of setae.</p><sec sec-type="Dorsum"><title>Dorsum.</title><p>Derm membranous. Dorsal setae robust, often slightly curved, 15–138 mm long; dense over head and thorax, forming transverse band of longer setae on each abdominal segment. Macrotubular ducts 10–15 mm long, dermal orifice with a rim 5 mm wide; in transverse row on each of abdominal segments III–VI. Microtubular ducts absent. Quinquelocular pores 6–8 µm in diameter, scattered over dorsum.</p></sec><sec sec-type="Venter"><title>Venter.</title><p>Derm on abdomen with bands of microtrichia. Setae 15–150 mm long, in a transverse row across each abdominal segment, dense along margin and submargin of head and thorax, medial cluster on mesothorax and metathorax. Macrotubular ducts similar to those on dorsum, in sparse transverse rows across each of abdominal segments III-VI. Microtubular ducts absent. Quinquelocular pores similar to those on dorsum, similar in distribution to ventral setae.</p></sec></tp:treatment-sec><tp:treatment-sec sec-type="Material examined"><title>Material examined.</title><sec sec-type="Type material"><title>Type material:</title><p><bold>AUSTRALIA: Western Australia:</bold> 3 syntype galls of females, dry and empty (2 dissected open, third gall parasitised), on 2 leaves, all on pin-mount, 2 labels: “<tp:taxon-name>Opisthoscelis</tp:taxon-name> Schrader / conica, Fuller, sp. n. Type / Perth, W. Australia / C. Fuller / 28.7.97” and “ Perth, W. A. / <tp:taxon-name>Opisthoscelis</tp:taxon-name> / conica Fuller / m/s / 28.7.97” (SAMA).</p></sec><sec sec-type="Additional material"><title>Additional material:</title><p><bold>AUSTRALIA: South Australia:</bold> 4 first-instar nymphs: ex galls on leaves, <tp:taxon-name>Eucalyptus dumosa</tp:taxon-name>, Danggali Conservation Park, Main Road site 1, -33.29°; 140.59°, 21 Apr., 1996, PJG (ANIC); 2 adult females, 35 first-instar nymphs: ex leaf galls, <tp:taxon-name>Eucalyptus dumosa</tp:taxon-name>, Danggali Conservation Park, Main Road, Site 1, -33.29°; 140.59°, 22 Apr., 1996, PJG (ANIC); 2 adult females: ex leaf galls, <tp:taxon-name>Eucalyptus dumosa</tp:taxon-name>, Danggali Conservation Park, Main Road, Site 4, -33.28°; 140.59°, 23 Apr., 1996, PJG (ANIC); 2 adult females: ex leaf galls, <tp:taxon-name>Eucalyptus dumosa</tp:taxon-name>, Danggali Conservation Park, Tipperary Dam– Canopus Road, Site 6, -33.27°; 140.72°, 24 Apr., 1996, PJG (ANIC). <bold>Victoria:</bold> 2 adult females: ex leaf galls, <tp:taxon-name>Eucalyptus</tp:taxon-name> sp.(mallee), 25 km N of Ouyen, on Calder Hwy, 22 Apr., 1994, T. Murphy (ANIC); 2 adult females: <tp:taxon-name>Eucalyptus incrassata</tp:taxon-name>, Big Desert, Moonlight Tank, 13 Feb., 1977, PJG (ANIC); 1 adult female: ex leaf gall <tp:taxon-name>Eucalyptus incrassata</tp:taxon-name>, Big Desert, Wyperfeld National Park, 13–18 Aug., 1977, T. P. O’Brien (ANIC); 2 adult females: ex leaf galls, <tp:taxon-name>Eucalyptus dumosa</tp:taxon-name>, ca 20 km N of Hattah, Calder Highway, -34.68°; 142.25°, 5 Feb., 2005, PJG and NBH, NH48 (ANIC); 1 adult female: ex leaf gall, <tp:taxon-name>Eucalyptus dumosa</tp:taxon-name>, ca 20 km W of Mittyack, Calder Highway, -35.17°; 142.45°, 5 Feb., 2005, PJG and NBH, NH76 (ANIC). <bold>Western Australia:</bold> 6 adult females: ex leaf galls, <tp:taxon-name>Eucalyptus ?wandoo</tp:taxon-name>, 2.3 km S of Boddington and 18 km SSW of North Bannister, 5 Jan., 1986, PJG (ANIC); 2 adult females: ex leaf galls, <tp:taxon-name>Eucalyptus wandoo</tp:taxon-name>, 44 km N of Williams, Albany Hwy, 29 Mar, 1978, PJG (ANIC); 3 adult females, 1 second-instar female: ex leaf galls, <tp:taxon-name>Eucalyptus accedens</tp:taxon-name>, Coomallo, off Brand Hwy, on dam edge, -30.23°; 115.40°, 3 Dec., 1990, PJG (ANIC); 1 adult female, 3 second-instar females: ex galls on leaves, <tp:taxon-name>Eucalyptus wandoo</tp:taxon-name>, Woodanilling, Great Southern Hwy, at crossroads, -33.57°; 117.43°, 1 Dec., 1994, PJG (ANIC).</p></sec></tp:treatment-sec><tp:treatment-sec sec-type="Comments"><title>Comments.</title><p>The adult female of <tp:taxon-name>Tanyscelis conica</tp:taxon-name> would be difficult to confuse with the adult female of any other known species of <tp:taxon-name>Tanyscelis</tp:taxon-name>. The fusion of the hind tibia and tarsus into a broad, sword-like appendage is unique. Both the form of the dorsal setae (robust and slightly curved) and their dense distribution also separate adult females of <tp:taxon-name>Tanyscelis conica</tp:taxon-name> from those of other species. Known populations of <tp:taxon-name>Tanyscelis conica</tp:taxon-name> occur in two disjunct clusters, one centered around Perth in southwest Western Australia, and the other in forest reserves in northwestern Victoria and southeastern Australia (e.g., Danggali Conservation Park, Wyperfield National Park, Hattah-Kulkyne National Park). Despite the great distance separating the two, ca 2000 km, the morphology is homogeneous. <tp:taxon-name>Tanyscelis conica</tp:taxon-name> is the only species of <tp:taxon-name>Tanyscelis</tp:taxon-name> known from Western Australia. Only one species of <tp:taxon-name>Opisthoscelis</tp:taxon-name>, the type species <tp:taxon-name>Opisthoscelis subrotunda</tp:taxon-name>, has been collected from Western Australia, in the Kimberley region, which is a great distance (&gt; 1,500 km) north of Perth. <tp:taxon-name>Tanyscelis conica</tp:taxon-name> is also the only known species of <tp:taxon-name>Tanyscelis</tp:taxon-name> or <tp:taxon-name>Opisthoscelis</tp:taxon-name> known to feed on mallee eucalypt species in the section <tp:taxon-name>Dumaria</tp:taxon-name>, and<!--PageBreak--> along with <tp:taxon-name>Opisthoscelis ungulifinis</tp:taxon-name>, is one of only two species in this group known to feed on eucalypts in the section <tp:taxon-name>Bisectae</tp:taxon-name>.</p></tp:treatment-sec></tp:taxon-treatment><tp:taxon-treatment><tp:treatment-meta><mixed-citation publication-type="journal"><person-group><name><surname>Hardy</surname><given-names>Nate B.</given-names></name><name><surname>Gullan</surname><given-names>Penny J.</given-names></name></person-group><article-title> Australian gall-inducing scale insects on <italic>Eucalyptus</italic>: revision of <italic>Opisthoscelis</italic> Schrader (Coccoidea, Eriococcidae) and descriptions of a new genus and nine new species</article-title><source>Zookeys</source><day>24</day><month>9</month><year>2010</year><volume>2010</volume><issue>58</issue><fpage>1</fpage><lpage>74</lpage><pub-id pub-id-type="doi">10.3897/zookeys.58.507</pub-id></mixed-citation></tp:treatment-meta><tp:nomenclature><tp:taxon-name>
                                <tp:taxon-name-part taxon-name-part-type="genus">Tanyscelis</tp:taxon-name-part> 
                                <tp:taxon-name-part taxon-name-part-type="species">convexa</tp:taxon-name-part>
                            </tp:taxon-name><tp:taxon-authority>(Froggatt)</tp:taxon-authority><tp:taxon-status xmlns:xlink="http://www.w3.org/1999/xlink" xlink:type="simple">comb. n.</tp:taxon-status><xref ref-type="fig" rid="F2">Figs 2c,d</xref><xref ref-type="fig" rid="F12">12</xref><tp:nomenclature-citation-list><tp:nomenclature-citation><tp:taxon-name>Opisthoscelis convexa</tp:taxon-name><comment><xref ref-type="bibr" rid="B15">Froggatt 1929: 376</xref>.</comment></tp:nomenclature-citation><tp:nomenclature-citation><tp:taxon-name>Opisthoscelis globosa</tp:taxon-name><comment><xref ref-type="bibr" rid="B15">Froggatt 1929: 376</xref> (recognised as a junior primary homonym of <tp:taxon-name>Opisthoscelis globosa</tp:taxon-name><xref ref-type="bibr" rid="B34">Rübsaamen 1894</xref>, by <xref ref-type="bibr" rid="B29">Lindinger 1943: 223</xref>), syn. n.<tp:taxon-name>Opisthoscelis rubsaameni</tp:taxon-name><xref ref-type="bibr" rid="B29">Lindinger 1943: 223</xref>; replacement name for <tp:taxon-name>Opisthoscelis globosa</tp:taxon-name> Froggatt.</comment></tp:nomenclature-citation><tp:nomenclature-citation><tp:taxon-name>Opisthoscelis ruebsaameni</tp:taxon-name><comment> Lindinger; justified emendation by <xref ref-type="bibr" rid="B31">Miller and Gimpel 2000: 414.</xref></comment></tp:nomenclature-citation></tp:nomenclature-citation-list></tp:nomenclature><tp:treatment-sec sec-type="General"><title>General.</title><p>We have examined all available type specimens of Froggatt’s <tp:taxon-name>Opisthoscelis convexa</tp:taxon-name> and <tp:taxon-name>Opisthoscelis globosa</tp:taxon-name> (the latter now <tp:taxon-name>Opisthoscelis ruebsaameni</tp:taxon-name>) (see under “Material examined” for details of types) and inasmuch as the poor quality of the specimens allows comparison, we consider these adult females to be identical. <xref ref-type="bibr" rid="B15">Froggatt (1929)</xref> described these two species on the same page of his paper, with <tp:taxon-name>Opisthoscelis convexa</tp:taxon-name> described first, and based his new species on specimens of each from both Victoria (Diamond Creek for <tp:taxon-name>Opisthoscelis convexa</tp:taxon-name> but not specified for <tp:taxon-name>Opisthoscelis globosa</tp:taxon-name> Froggatt) and from New South Wales (Gosford, Macksville and Warrah for <tp:taxon-name>Opisthoscelis convexa</tp:taxon-name> and Hornsby for <tp:taxon-name>Opisthoscelis globosa</tp:taxon-name> Froggatt). He stated that the gall of the female of his <tp:taxon-name>Opisthoscelis globosa</tp:taxon-name> was larger and more swollen, and the adult female was broader with more irregular transverse bands of spines on the dorsal abdominal segments than on the female of <tp:taxon-name>Opisthoscelis convexa</tp:taxon-name>. We did not observe a striking difference in the dorsal abdominal spines beween Froggatt’s specimens of <tp:taxon-name>Opisthoscelis globosa</tp:taxon-name> and <tp:taxon-name>Opisthoscelis convexa</tp:taxon-name>. The size differences he mentions probably relate to the age of the females.</p></tp:treatment-sec><tp:treatment-sec sec-type="Gall"><title>Gall</title><p>(<xref ref-type="fig" rid="F2">Fig. 2c,d</xref>).</p><sec sec-type="Female"><title>Female</title><p>(<xref ref-type="fig" rid="F2">Fig. 2c</xref>). On stem and base of petiole. Height 3.0–7.7 mm, width 4.5–8.6 mm, length of basal attachment 4.6–11.8 mm. Gall opening slit-like to oblong, 0.1–0.4 mm wide, 0.4–1.7 mm long (paralectotype galls with slit-like opening mostly 0.1 x 1.2 mm). Gall globose, surface variable, distal area frequently with 1 or 2 concentric circular scars, distal surface above scars smooth and lighter in colour than surrounding stem tissue.</p></sec><sec sec-type="Male"><title>Male</title><p>(<xref ref-type="fig" rid="F2">Fig. 2d</xref>). On either leaf surface, occasionally on petiole or stems. Height 1.4–3.7 mm, width 1.0–1.6 mm, length of basal attachment 1.3–2.6 mm. Gall cylindrical to conical, distal margin dentate, opening slit-like to round, 0.5–1.7 mm wide, opposite side of leaf swollen.</p></sec></tp:treatment-sec><tp:treatment-sec sec-type="Adult female"><title>Adult female</title><p>(<xref ref-type="fig" rid="F12">Fig. 12</xref>) (n = 24). Body outline broadly turbinate, outline of head + thorax + abdominal segment I entire, abdominal margin weakly incised between each segment, length 2.3–4.4 mm, greatest width 1.9–5.0 mm; abdomen tapered, about as long as head + thorax. Eyespots each 25–83 mm wide, on dorsum among or medial to marginal spines. Antennae 1-segmented, in form of low convex plate or knob; <!--PageBreak-->width 25–78 mm. Frontal lobes difficult to see, each ca 220 µm long, 230 µm wide. Tentorial box 350–600 mm long. Pump chamber 50–63 µm long, 45–55 µm wide. Labium 73–160 mm long, 80–125 mm wide. Spiracles 100–205 mm long, 48–118 mm wide across atrium. Fore and mid legs small sclerotic protuberances, 20–45 µm<!--PageBreak--> long. Hind legs slender and elongate; coxa 360–670 µm long, hirsute, trochanter + femur 480–880 µm long, tibia 1000–1610 µm long, tarsus 75–250 µm long; translucent pores dense on both dorsal and ventral surfaces of tibia and tarsus; femur-tibia articulation non-functional, tibia fixed in orientation parallel to long axis of femur; claw and digitules absent. Anal opening poorly formed, 8–20 µm wide; sclerotic anal ring and anal ring setae absent.</p><sec sec-type="Dorsum"><title>Dorsum.</title><p>Derm variously sclerotic, beset with small papillae; medial portions of thorax and abdomen with numerous spines each born on a fleshy protuberance, each spine with ante-apical seta, spines diminishing in size caudad. Dorsal setae flagellate, 20–180 mm long; scattered over dorsum. Macrotubular ducts absent. Microtubular ducts absent. Quinquelocular pores absent.</p></sec><sec sec-type="Venter"><title>Venter.</title><p>Derm with microtrichia on abdominal segments. Oral lobes sclerotic, forming large circular feeding pad. Spines similar to those on dorsomedial areas of thorax and abdomen found in submarginal row extending from anterior margin of head to posterior spiracles. Ventral body surface extremely hirsute, setae similar to those on dorsum, flagellate, 30–160 mm long. Macrotubular ducts 12–15 µm long, dermal orifice with rim 5 µm wide; on medial areas of anterior abdominal segments only. Quinquelocular pores large, 7–10 mm in diameter; small cluster around each spiracle.</p><fig id="F12" position="float" orientation="portrait"><label>Figure 12.</label><caption><p>Adult female of <tp:taxon-name>Tanyscelis convexa</tp:taxon-name> (Froggatt).</p></caption><graphic xmlns:xlink="http://www.w3.org/1999/xlink" xlink:href="ZooKeys-058-001-g012.jpg" position="float" orientation="portrait" xlink:type="simple"/></fig></sec></tp:treatment-sec><tp:treatment-sec sec-type="Material examined"><title>Material examined.</title><sec sec-type="Lectotype of Opisthoscelis convexa"><title>Lectotype of <tp:taxon-name>Opisthoscelis convexa</tp:taxon-name> Froggatt (here designated):</title><p><bold>AUSTRALIA: Victoria:</bold> 1 adult female on WWF original slide-mount with another female, lectotype (3.4 mm long, 4.0 mm wide) closest to middle of slide, with labels: “Opisthoscelis / convexa / n sp / Eucalyptus / NSW &amp; Vic.” and “O. convexa” (ANIC).</p></sec><sec sec-type="Paralectotypes of Opisthoscelis convexa"><title>Paralectotypes of <tp:taxon-name>Opisthoscelis convexa</tp:taxon-name>:</title><p><bold>AUSTRALIA: Victoria:</bold> 1 adult female on same slide-mount as lectotype: same data as lectotype (ANIC); 1 adult female, WWF original slide-mount labelled: “Opisthoscelis / convexa / n sp / N. S. Wales / WWF” and “Finished O. convexa” (ANIC); 2 adult females plus associated dry galls on stem, 6 slides of embryos and first-instar nymphs (several hundred) and 7 other dry galls of females: ex <tp:taxon-name>Eucalyptus macrorrhyncha</tp:taxon-name>, Diamond Creek, Oct., 1921, C. French, 1055, ASCT00004874 and ASCT00004875 (ASCU).</p></sec><sec sec-type="Lectotype of Opisthoscelis globosa"><title>Lectotype of <tp:taxon-name>Opisthoscelis globosa</tp:taxon-name> Froggatt (here designated):</title><p><bold>AUSTRALIA: New South Wales:</bold> 1 adult female (3.8 mm long, 4.0 mm wide): WWF original slide-mount labelled: “<tp:taxon-name>Opisthoscelis</tp:taxon-name> / globosa / n sp / N. S. Wales / WWF” and “O. globosa” (ANIC).</p></sec><sec sec-type="Paralectotype of Opisthoscelis globosa"><title>Paralectotype of <tp:taxon-name>Opisthoscelis globosa</tp:taxon-name>:</title><p>1 adult female: WWF original slide-mount labelled: “<tp:taxon-name>Opisthoscelis</tp:taxon-name> / globosa / n sp” and “O. globosa” (ANIC).</p><p>In the BMNH, there are also two collections of dry galls labelled as “Opisthoscelis convexa n. sp.” and apparently from WWF (one from Dandenong, Victoria, and one from Sydney, N.S.W.). These appear to have been sent to London in 1922, prior to Froggatt’s description of this species. In 1985, PJG dissected dry galls from the Dandenong collection and slide-mounted two adult females and some first-instar nymphs (listed below). Although WWF presumably identified these as belonging to his new species, with the manuscript name <tp:taxon-name>Opisthoscelis convexa</tp:taxon-name>, the collection data for these specimens are not listed in Froggatt’s (1929) description of the species and thus we do not consider them to be part of the type material.</p></sec><sec sec-type="Additional material"><title>Additional material:</title><p><bold>AUSTRALIA: Australian Capital Territory:</bold> 6 adult females: ex galls, <tp:taxon-name>Eucalyptus ?melliodora</tp:taxon-name>, Canberra, beside road to Red Hill Lookout, 20 June, 1981, D. P. Faith and PJG (ANIC). <bold>New South Wales:</bold> 2 adult females: ex stem galls, <tp:taxon-name>Eucalyptus largiflorens</tp:taxon-name>, 20 km NE of Swan Hill, Merran Creek, 16 Jan., 1986, PJG (ANIC); 2 adult females: ex stem galls, <tp:taxon-name>Eucalyptus ?melliodora</tp:taxon-name>, ca 30 km E of Goulburn, ca 2 km E of Bungonia Lookdown, above Bungonia Creek and Shoalhaven River, 5 Oct., 1985, PJG (ANIC); 2 adult females: ex stem galls, <tp:taxon-name>Eucalyptus haemastoma</tp:taxon-name>, Sydney, 17 Dec., 1921, WWF, #1922-55 (BMNH). <bold>Queensland:</bold> 2 adult females: ex galls, <tp:taxon-name>Eucalyptus</tp:taxon-name> sp., 20 km NW of Karara, Millmerran Road, -28.08°; 151.45°, 13 May, 1995, LGC (ANIC); 2 adult females: ex galls, <tp:taxon-name>Eucalyptus</tp:taxon-name> sp., 35 km W of Millmerran, -27.70°; 151.02°, 1 May, 1995, LGC (ANIC); 1 adult female, 5 first-instar nymphs: ex galls, <tp:taxon-name>Eucalyptus</tp:taxon-name> sp., 45 km SW of Mt Garnet, Kennedy Hwy, -16.97°; 144.86°, 17 Oct., 2003, LGC and M. D. Crisp, LGC00043 (ANIC); 1 adult female: ex gall on stem, <tp:taxon-name>Eucalyptus</tp:taxon-name> sp., 8 km NW of Karara, Millmerran Road, -28.17°; 151.55°, 13 May, 1995, G. Harper (ANIC); 3 adult females: ex stem galls, <tp:taxon-name>Eucalyptus</tp:taxon-name> sp., 9 km E of Felton, -27.85°; 151.82°, 1 May, 1995, LGC (ANIC); 1 adult female: ex gall, <tp:taxon-name>Eucalyptus cambageana</tp:taxon-name>, ca 31 km W of Moura, Dawson Hwy, -24.65°; 149.69°, 4 Nov., 2003, LGC and M. D. Crisp, LGC00076 (ANIC); 4 adult females, 200 first-instar nymphs: ex galls, <tp:taxon-name>Eucalyptus melanophloia</tp:taxon-name>, ca 50 km W of Townsville, Hervey Range, -19.33°; 146.40°, 2 Sep., 1996, C. A. M. Reid (ANIC); 100 first-instar nymphs: ex galls, <tp:taxon-name>Eucalyptus melanophloia</tp:taxon-name>, ca 50 km W of Townsville, Hervey Range, 17 Sep., 1996, C. A. M. Reid (ANIC); 1 adult female: ex stem gall, <tp:taxon-name>Eucalyptus melliodora</tp:taxon-name>, E of Inglewood, 6 km W of Gore on Cunningham Hwy, -28.35°; 151.35°, 15 Aug., 2004, NBH and PJG, NH22 (ANIC); 1 adult female: ex <tp:taxon-name>Eucalyptus populifolia</tp:taxon-name> [<tp:taxon-name>Eucalyptus tereticornis</tp:taxon-name>], Barakula, 5 Oct., 1939, INSECOLL 0-067179 (QDPI); 1 adult female: ex <tp:taxon-name>Eucalyptus crebra</tp:taxon-name>, Blair, Athol, Nov., 1938, INSECOLL 0-067180 (QDPI); 2 adult females: ex <tp:taxon-name>Eucalyptus hemiphloia</tp:taxon-name>, Brisbane, INSECOLL 0-067174, 0-067175 (QDPI); 5 adult females: ex <tp:taxon-name>Eucalyptus crebra</tp:taxon-name>, Forest Hill, 12 Sep., 1938, No. 339, ISECOLL 0-067177, 0-067178, 0-067187 (QDPI); 1 adult female: ex <tp:taxon-name>Eucalyptus hemiphloia</tp:taxon-name>, Gallangowan, 15 Feb., 1944, No. SC1953, INSECOLL 0-067183 (QDPI); 2 adult females: ex stem galls, <tp:taxon-name>Eucalyptus</tp:taxon-name> sp., Great Keppel Island, Lighthouse track, -23.17°; 150.97°, 14 Dec., 1993, LGC (ANIC); 1 adult female: <tp:taxon-name>Eucalyptus</tp:taxon-name> sp. (sapling), intersection of Boomerang Road and Beenleigh–Beaudesert Road, -27.78°; 153.20°, 2 May, 1993, PJG (ANIC); 2 adult females: ex <tp:taxon-name>Eucalyptus drepanophylla</tp:taxon-name>, Kandanga, 13 Apr., 1961, INSECOLL 0-067185 (QDPI); 1 adult female: ex gall, <tp:taxon-name>Eucalyptus siderophloia</tp:taxon-name>, Miriam Vale to Monto Road, Blackman Gap, 351 m, -24.44°; 151.44°, 5 Nov., 2003, LGC and M. D. Crisp, LGC00080 (ANIC); 1 adult female: ex gall, <tp:taxon-name>Eucalyptus pilligaensis</tp:taxon-name>, nr Koorongara, -28.03°; 151.27°, 2 May, 1995, L. G. Cook (ANIC); 2 adult females: ex <tp:taxon-name>Eucalyptus hemiphloia</tp:taxon-name>, R8 Doongul, 25 Jul., 1939, No. SC777, INSECOLL 0-067181, 0-067182 (QDPI); 2 adult females: ex <tp:taxon-name>Eucalyptus crebra</tp:taxon-name>, Western Line, 3 Oct., 1938, INSECOLL 0-067188 (QDPI); 1 adult female: ex <tp:taxon-name>Eucalyptus crebra</tp:taxon-name>, no locality data, 23 Dec., 1937, INSECOLL 0-067184 (QDPI); 10 adult females: no data, INSECOLL 0-067169 – 0-067172. <bold>South Australia:</bold> 8 adult females, 55 first-instar nymphs: ex stem galls, <tp:taxon-name>Eucalyptus fasciculosa</tp:taxon-name>, Belair, National Park, 25 Nov., 1963, HMB, Specimen Index No. 50/63 (ANIC); 10 adult female: ex galls, <tp:taxon-name>Eucalyptus</tp:taxon-name> sp., E of Victor Harbor<!--PageBreak-->, 9 Oct., 1967, HMB, Specimen Index No. 32/67 (ANIC); 1 adult female: <tp:taxon-name>Eucalyptus</tp:taxon-name> sp., Mt Bold Reservoir, 18 Sep., 1966, N. L. Berlinsky, Specimen Index No. 38/66 (ANIC). <bold>Victoria:</bold> 3 adult females: ex stem galls, <tp:taxon-name>Eucalyptus microcarpa</tp:taxon-name>, 8 km W of Melton, 27 Feb., 1975, PJG (ANIC); 1 adult female: ex stem gall, <tp:taxon-name>Eucalyptus albens</tp:taxon-name>, ca 10 km NNW of Benalla, Casey’s Weir, Broken River, -36.48°; 145.95°, 8 Feb., 2004, PJG, LGC00104 (ANIC); 1 second-instar female: ex stem gall, <tp:taxon-name>Eucalyptus microcarpa</tp:taxon-name>, ca 10 km S of Nagambie, on road to Avenel, near railway line, -36.38°; 145.17°, 30 Jan., 2005, PJG, NH27 (ANIC); 2 adult females: ex stem galls, <tp:taxon-name>Eucalyptus polyanthemos</tp:taxon-name>, Melbourne, North Warrandyte, corner of Overbank Road and Glynns Road, -37.73°; 145.20°, 14 Feb., 2005, PJG and NBH, NH28 (ANIC); 3 adult females: <tp:taxon-name>Eucalyptus microcarpa</tp:taxon-name>, nr Bacchus Marsh, Long Forest Road, 19 Jan., 1976, PJG (ANIC); 1 adult female: ex gall, <tp:taxon-name>Eucalyptus ?microcarpa</tp:taxon-name>, Shepparton, near Goulburn River, off Tom Collins Drive, -36.39°; 145.39°, 29 Dec., 2004, PJG, NH55 (ANIC); 2 adult females, 2 slides with first-instar nymphs: ex stem galls, <tp:taxon-name>Eucalyptus elaeophora</tp:taxon-name> [now <tp:taxon-name>Eucalyptus goniocalyx</tp:taxon-name>], Dandenong, WWF, 17 Dec. 1921, 1922/55 (BMNH).</p></sec></tp:treatment-sec><tp:treatment-sec sec-type="Comments"><title>Comments.</title><p>Adult females of <tp:taxon-name>Tanyscelis convexa</tp:taxon-name> can be recognised easily by the large dorsal spines found on the dorsomedial areas of the thorax and abdomen and in a ventral submarginal row extending from the anterior margin of the head to the posterior spiracles. <tp:taxon-name>Tanyscelis convexa</tp:taxon-name> is also the only species of <tp:taxon-name>Tanyscelis</tp:taxon-name> to have no tubular ducts or multilocular pores on the dorsum. DNA sequence data support a sister relationship between <tp:taxon-name>Tanyscelis convexa</tp:taxon-name> and <tp:taxon-name>Tanyscelis maculata</tp:taxon-name> + <tp:taxon-name>Tanyscelis maskelli</tp:taxon-name> (NBH, unpublished data). <tp:taxon-name>Tanyscelis convexa</tp:taxon-name> is one of the more frequently collected, and broadly distributed, species of <tp:taxon-name>Tanyscelis</tp:taxon-name>. It is known to occur along the coast from Adelaide in South Australia to Cairns in north Queensland. Adult females from near Swan Hill but in New South Wales, and from Canberra differ from all other collections of <tp:taxon-name>Tanyscelis convexa</tp:taxon-name> in having the ventromarginal band of spines poorly developed. Samples from Benalla, Shepparton, and Nagambie (more or less between but about 100 km farther south than the Canberra and Swan Hill samples) have the ventromarginal band of spines well developed. <tp:taxon-name>Tanyscelis convexa</tp:taxon-name> has been collected exclusively from eucalypt species in the section <tp:taxon-name>Adnataria</tp:taxon-name>.</p></tp:treatment-sec></tp:taxon-treatment><tp:taxon-treatment><tp:treatment-meta><mixed-citation publication-type="journal"><person-group><name><surname>Hardy</surname><given-names>Nate B.</given-names></name><name><surname>Gullan</surname><given-names>Penny J.</given-names></name></person-group><article-title> Australian gall-inducing scale insects on <italic>Eucalyptus</italic>: revision of <italic>Opisthoscelis</italic> Schrader (Coccoidea, Eriococcidae) and descriptions of a new genus and nine new species</article-title><source>Zookeys</source><day>24</day><month>9</month><year>2010</year><volume>2010</volume><issue>58</issue><fpage>1</fpage><lpage>74</lpage><pub-id pub-id-type="doi">10.3897/zookeys.58.507</pub-id></mixed-citation></tp:treatment-meta><tp:nomenclature><tp:taxon-name>
                                <tp:taxon-name-part taxon-name-part-type="genus">Tanyscelis</tp:taxon-name-part> 
                                <tp:taxon-name-part taxon-name-part-type="species">grallator</tp:taxon-name-part>
		                            <object-id xmlns:xlink="http://www.w3.org/1999/xlink" xlink:type="simple">urn:lsid:zoobank.org:act:F524C2C7-194B-43D4-A10B-D8A716C8D083</object-id>
                            </tp:taxon-name><tp:taxon-authority>Hardy &amp; Gullan</tp:taxon-authority><tp:taxon-status xmlns:xlink="http://www.w3.org/1999/xlink" xlink:type="simple">sp. n.</tp:taxon-status><xref ref-type="fig" rid="F2">Fig. 2e</xref><xref ref-type="fig" rid="F13">13</xref></tp:nomenclature><tp:treatment-sec sec-type="Gall"><title>Gall</title><p>(<xref ref-type="fig" rid="F2">Fig. 2e</xref>).</p><sec sec-type="Female"><title>Female.</title><p>On leaf. Thorn-like, height 2.2–3.0 mm, width 3.0–4.8 mm, length of basal attachment 5.0–6.0 mm. Gall opening slit-like, 0.5–0.8 mm long; on adaxial leaf surface for several galls examined. Base broad and globose with circular scar; apex tapering to blunt point. Live adult females of <tp:taxon-name>Tanyscelis grallator</tp:taxon-name> have white powdery wax in a band across dorsum of each body segment, with intersegmental areas bare of wax. The female is small in relation to the size of the gall cavity and eggs are laid into the cavity, which can become filled.</p></sec><sec sec-type="Male"><title>Male.</title><p>Not known.</p></sec></tp:treatment-sec><tp:treatment-sec sec-type="Adult female"><title>Adult female</title><p>(<xref ref-type="fig" rid="F13">Fig. 13</xref>) (n = 10). Body turbinate, head, thorax, and anterior abdominal segments with intersegmental boundaries indistinct along margin, intersegmental boundaries incised along posterior abdominal margin; body length 2.4–2.7 mm, greatest width 1.7–2.0 mm; abdomen tapered, about as long as head + thorax, not extending beyond outstretched femur. Large (115–215 mm long), papilliform fleshy protuberance on each side of head in place of eyes; apex of each protuberance with differentiated area, sometimes surrounded by invagination. Antennae each 1-segmented, 55–88 mm long. Frontal lobes difficult to see, each 125–255 µm long, 145–245 µm wide. Tentorial box 310–410 mm long. Labium 88–113 mm long, 68–93 mm wide. Pump chamber 30–38 µm long, 30–38 µm wide. Spiracles 83–128 mm long, 53–73 mm wide across atrium. Fore leg 43–88 µm long; mid leg 68–163 µm long. Hind leg slender and elongate; coxa cylindrical, 520–630 µm long, trochanter + femur 770–960 µm long, tibia 1200–1900 µm long, tarsus 255–420 µm long; translucent pores dense on both surfaces of tibia, few on tarsus; trochanter with 2 campaniform sensilla on each side; femur-tibia articulation functional; claw and digitules present but reduced. Anal opening 10–20 µm wide, without distinct sclerotic anal ring.</p><sec sec-type="Dorsum"><title>Dorsum.</title><p>Derm weakly sclerotised, densely beset with small papillae; a conical to papilliform protuberance medially on each thoracic segment and on abdominal segment I, and a similar protuberance on each submargin of thoracic segments I and II, smaller protuberances may be present on each submargin of anterior abdominal segments. Dorsal setae flagellate, 25–212 mm long; arranged in a transverse row across each abdominal segment, scattered over surface of head and thorax; setae increasing in length caudad. Macrotubular ducts 6–12 mm long, dermal orifice with rim 4–5 mm wide; in transverse row across each abdominal segment, scattered over head and thorax. Microtubular ducts absent. Quinquelocular pores absent.</p></sec><sec sec-type="Venter"><title>Venter.</title><p>Derm with microtrichia on abdomen. Oral lobes membranous. Setae 68–200 mm long, in a transverse row across each abdominal segment, along margin of head and thorax. Macrotubular ducts absent. Quinquelocular pores large, 8–10 µm in diameter, similar in distribution to ventral setae.</p><fig id="F13" position="float" orientation="portrait"><label>Figure 13.</label><caption><p>Adult female of <tp:taxon-name>Tanyscelis grallator</tp:taxon-name> Hardy &amp; Gullan, sp. n.</p></caption><graphic xmlns:xlink="http://www.w3.org/1999/xlink" xlink:href="ZooKeys-058-001-g013.jpg" position="float" orientation="portrait" xlink:type="simple"/></fig></sec></tp:treatment-sec><tp:treatment-sec sec-type="Material examined"><title>Material examined.</title><sec sec-type="Holotype"><title>Holotype (here designated):</title><p><bold>AUSTRALIA: Queensland:</bold> 1 adult female (2.4 mm long, 2.0 mm wide): ex conical gall on leaf, <tp:taxon-name>Eucalyptus</tp:taxon-name> sp., 29 km N of Normanton, -17.47°; 141.18°, 1 Oct., 2006, LGC, LGC00666 (ANIC).</p></sec><sec sec-type="Paratypes"><title>Paratypes:</title><p><bold>AUSTRALIA: Queensland:</bold> 2 adult females: ex leaf gall, <tp:taxon-name>Eucalyptus</tp:taxon-name> sp. (ironbark), 13 km N of Injune, 7 Dec., 1993, LGC (ANIC); 1 adult female: ex <tp:taxon-name>Eucalyptus</tp:taxon-name> sp., Charters Towers, Oct., 1955, ARB, INSECOLL 0-067153 (QDPI); 1 adult female: ex <tp:taxon-name>Eucalyptus crebra</tp:taxon-name>, Clermont, Nov., 1938,INSECOLL 0-067159 (QDPI); 3 adult females: ex leaf galls, <tp:taxon-name>Eucalyptus</tp:taxon-name> sp. (ironbark), Dunmore State Forest, 2 May, 1995, G. Harper (ANIC); 4 adult females: ex leaves, <tp:taxon-name>Eucalyptus crebra</tp:taxon-name>, Emu Vale, 15 Mar., 1939, INSECOLL 0-067161, 0-067162 (QDPI); 1 adult female: ex gall, <tp:taxon-name>Eucalyptus crebra</tp:taxon-name>, Mt Walsh Nat. Park, picnic ground, 267 m, -25.57°; 152.05°, 11 Oct., 2003, LGC and M. D. Crisp, LGC00029 (ANIC); 1 adult female: no data, INSECOLL 0-067168 (QDPI).</p></sec></tp:treatment-sec><tp:treatment-sec sec-type="Comments"><title>Comments.</title><p>Adult females of <tp:taxon-name>Tanyscelis grallator</tp:taxon-name> are most similar to those of <tp:taxon-name>Tanyscelis mollicornuta</tp:taxon-name>. Most distinctively, adult females of both species have flesh<!--PageBreak-->y protuberances in place of eyes. These protuberances are much longer on <tp:taxon-name>Tanyscelis mollicornuta</tp:taxon-name> (≥ length of hind tarsus) than on <tp:taxon-name>Tanyscelis grallator</tp:taxon-name> (&lt;&lt; length of hind tarsus), which has additional protuberances along the dorsal midline plus the submargin of the thorax. Each protuberance on the head of <tp:taxon-name>Tanyscelis grallator</tp:taxon-name> has the apex much more differentiated than the similar protuberances of <tp:taxon-name>Tanyscelis mollicornuta</tp:taxon-name>, and it seems possible that this area is light sensitive. Adult females of <tp:taxon-name>Tanyscelis grallator</tp:taxon-name> can be distinguished further from those of <tp:taxon-name>Tanyscelis mollicornuta</tp:taxon-name> by having much longer hind legs, each with a cylindrical coxa (more conical in <tp:taxon-name>Tanyscelis mollicornuta</tp:taxon-name>), and the ratio of the hind trochanter + femur to tibia + tarsus &lt;&lt; 1 (ca 1 in <tp:taxon-name>Tanyscelis mollicornuta</tp:taxon-name>). <tp:taxon-name>Tanyscelis mollicornuta</tp:taxon-name> is known from only one location, in Queensland, east of Western Creek State Forest, near Milmerran. Samples of <tp:taxon-name>Tanyscelis grallator</tp:taxon-name> have been collected from five locations in Queensland, including a collection from the eastern edge of Kumbarilla State Forest, &lt; 50 km to the north of Milmerran. <tp:taxon-name>Tanyscelis mollicornuta</tp:taxon-name> and <tp:taxon-name>Tanyscelis grallator</tp:taxon-name> have only been found on eucalypts in the subgenus <tp:taxon-name>Adnataria</tp:taxon-name>.</p></tp:treatment-sec><tp:treatment-sec sec-type="Etymology"><title>Etymology.</title><p>The species name is derived from the Latin word <italic>grallator</italic>, meaning ‘stilt walker’, in reference to the extremely long, slender legs of the adult female. The name is a noun in apposition.</p></tp:treatment-sec></tp:taxon-treatment><tp:taxon-treatment><tp:treatment-meta><mixed-citation publication-type="journal"><person-group><name><surname>Hardy</surname><given-names>Nate B.</given-names></name><name><surname>Gullan</surname><given-names>Penny J.</given-names></name></person-group><article-title> Australian gall-inducing scale insects on <italic>Eucalyptus</italic>: revision of <italic>Opisthoscelis</italic> Schrader (Coccoidea, Eriococcidae) and descriptions of a new genus and nine new species</article-title><source>Zookeys</source><day>24</day><month>9</month><year>2010</year><volume>2010</volume><issue>58</issue><fpage>1</fpage><lpage>74</lpage><pub-id pub-id-type="doi">10.3897/zookeys.58.507</pub-id></mixed-citation></tp:treatment-meta><tp:nomenclature><tp:taxon-name>
                                <tp:taxon-name-part taxon-name-part-type="genus">Tanyscelis</tp:taxon-name-part> 
                                <tp:taxon-name-part taxon-name-part-type="species">maculata</tp:taxon-name-part>
                            </tp:taxon-name><tp:taxon-authority>(Froggatt)</tp:taxon-authority><tp:taxon-status xmlns:xlink="http://www.w3.org/1999/xlink" xlink:type="simple">comb. n.</tp:taxon-status><xref ref-type="fig" rid="F2">Figs 2f,g</xref><xref ref-type="fig" rid="F14">14</xref><tp:nomenclature-citation-list><tp:nomenclature-citation><tp:taxon-name>Opisthoscelis maculata</tp:taxon-name><comment><xref ref-type="bibr" rid="B12">Froggatt 1894b: 345–346</xref>.</comment></tp:nomenclature-citation><tp:nomenclature-citation><tp:taxon-name>Opisthoscelis recurva</tp:taxon-name><comment><xref ref-type="bibr" rid="B15">Froggatt 1929: 377</xref>, syn. n.</comment></tp:nomenclature-citation></tp:nomenclature-citation-list></tp:nomenclature><tp:treatment-sec sec-type="General"><title>General.</title><p>We have synonymised <tp:taxon-name>Opisthoscelis recurva</tp:taxon-name> with <tp:taxon-name>Opisthoscelis maculata</tp:taxon-name>. We could find no morphological differences between the adult females of each, although type adult females of <tp:taxon-name>Opisthoscelis recurva</tp:taxon-name> tend to be larger than those of <tp:taxon-name>Opisthoscelis maculata</tp:taxon-name>. Furthermore, the ‘recurved’ gall morphology from which the name of the junior synonym was derived is found occasionally in galls of smaller specimens that match the types of <tp:taxon-name>Opisthoscelis maculata</tp:taxon-name>. The type locality for <tp:taxon-name>Opisthoscelis maculata</tp:taxon-name> is Bendigo, Victoria, with galls reported from <tp:taxon-name>Eucalyptus leucoxylon</tp:taxon-name> and <tp:taxon-name>Eucalyptus gracilis</tp:taxon-name> (<xref ref-type="bibr" rid="B12">Froggatt 1894b</xref>), whereas <tp:taxon-name>Opisthoscelis recurva</tp:taxon-name> was described from specimens collected on the hills at Warrah Station, a farming property near Willow Tree [not Willowtree as in the description], New South Wales, on an undetermined species of <tp:taxon-name>Eucalyptus</tp:taxon-name> (<xref ref-type="bibr" rid="B15">Froggatt 1929</xref>).</p></tp:treatment-sec><tp:treatment-sec sec-type="Gall"><title>Gall</title><p>(<xref ref-type="fig" rid="F2">Fig. 2f, g</xref>).</p><sec sec-type="Female"><title>Female.</title><p>On stem (mostly), fruit, leaf petiole and midrib. Conical (<xref ref-type="fig" rid="F2">Fig. 2f</xref>) to thorn-like (<xref ref-type="fig" rid="F2">Fig. 2g</xref>), height 3.2–16.2 mm, width 2.7–6.9 mm, length of basal attachment 3.6–11.2 mm. Gall opening oblong, 0.1–0.4 mm wide, 0.3–1.2 mm long. Base of gall broad, surface smooth, distal portion attenuated and annulated, may be recurved, 1–6 rings.</p></sec><sec sec-type="Male"><title>Male.</title><p>On stem and either leaf surface (<xref ref-type="fig" rid="F2">Fig. 2f</xref>), height 1.9–8.0 mm, width 0.9–2.8 mm, length of basal attachment 1.1–3.8 mm. Gall thin-walled and cylindrical, distal edge crenulate, opening round to oblong, 0.3–2.4 mm maximum wide.</p></sec></tp:treatment-sec><tp:treatment-sec sec-type="Adult female"><title>Adult female</title><p>(<xref ref-type="fig" rid="F14">Fig. 14</xref>) (n = 53). Body outline ovate to turbinate, length 1.7–5.6 mm, greatest width 0.9–4.6 mm; abdomen tapered, quite small relative to thorax and head. Eyespots large, each 45–123 mm wide, highly convex, surrounded by dense cluster of stout setae. Antennae each 1-segmented, 45–520 mm long. Frontal lobes difficult to see, each 180–650 µm long, 180–580 µm wide. Tentorial box 260–520 mm long. Pump chamber 33–60 µm long, 34–55 µm wide. Labium 50–163 mm long, 60–138 mm wide. Spiracles 85–240 mm long, 38–130 mm wide across atrium. Fore and mid legs small sclerotic protuberances, 15–120 µm long. Hind legs slender and elongate; coxa 240–730 µm long, trochanter + femur 240–930 µm long, tibia 840–4500 µm long, tarsus 140–350 µm long; translucent pores sparsely scattered on dorsal and ventral surfaces of tibiotarsus; trochanter with 3 or 4 campaniform sensilla on each side; femur-tibia articulation non-functional, tibia fixed in orientation parallel to long axis of femur; claw and digitules absent. Anal opening poorly formed, 10–45 µm wide, sclerotic anal ring and anal ring setae absent.</p><sec sec-type="Dorsum"><title>Dorsum.</title><p>Derm membranous in young females, older specimens may have clusters of small circular sclerotic regions on margin and submargin of head and thorax, or broad areas of sclerotic cuticle on medial portions of head and thorax. Dorsal setae robust, 10–125 mm long; arranged in a transverse band across each body segment and scattered along margin, longer setae present on abdominal segments. Macrotubular ducts 12 mm long, dermal orifice with rim 5 mm wide; restricted to posterior abdominal segments. Microtubular ducts absent. Quinquelocular pores, 7–11 µm in diameter, scattered across posterior abdominal segments.</p></sec><sec sec-type="Venter"><title>Venter.</title><p>Setae 20–165 mm long, in a transverse row across each posterior abdominal segment plus a cluster extending from each spiracle to margin, a few mesad to each metacoxa, otherwise ventral body surface naked. Macrotubular ducts absent. Quinquelocular pores large, 7–11 mm in diameter, similar in distribution to ventral setae.</p><fig id="F14" position="float" orientation="portrait"><label>Figure 14.</label><caption><p>Adult female of <tp:taxon-name>Tanyscelis maculata</tp:taxon-name> (Froggatt).</p></caption><graphic xmlns:xlink="http://www.w3.org/1999/xlink" xlink:href="ZooKeys-058-001-g014.jpg" position="float" orientation="portrait" xlink:type="simple"/></fig></sec></tp:treatment-sec><tp:treatment-sec sec-type="Material examined"><title>Material examined.</title><sec sec-type="Lectotype of Opisthoscelis maculata"><title>Lectotype of <tp:taxon-name>Opisthoscelis maculata</tp:taxon-name> (here designated):</title><p><bold>AUSTRALIA: Victoria:</bold> 1 adult female (2.3 mm long, 2.2 mm wide): ex dry gall on stem, with printed label: “No. 1787 E / GALL MAKING COCCIDS. / <tp:taxon-name>Opisthoscelis maculata</tp:taxon-name>, Frogtt. / Female galls on Eucalyptus / Bendigo, Victoria“, ASCT00004880 (ASCU).</p></sec><sec sec-type="Paralectotypes of Opisthoscelis maculata"><title>Paralectotypes of <tp:taxon-name>Opisthoscelis maculata</tp:taxon-name>:</title><p><bold>AUSTRALIA: Victoria:</bold> 1 adult female, same data as lectotype (ASCU).</p></sec><sec sec-type="Lectotype of Opisthoscelis recurva"><title>Lectotype of <tp:taxon-name>Opisthoscelis recurva</tp:taxon-name> (here designated):</title><p><bold>AUSTRALIA: New South Wales:</bold> 1 adult female (5.2 mm long, 4.1 mm wide): on WWF original slide-mount labelled: “<tp:taxon-name>Opisthoscelis</tp:taxon-name> / recurva / n sp / Warrah NSW” (ANIC).</p></sec><sec sec-type="Paralectotypes of Opisthoscelis recurva"><title>Paralectotypes of <tp:taxon-name>Opisthoscelis recurva</tp:taxon-name>:</title><p><bold>AUSTRALIA: New South Wales:</bold> 1 adult female and 2 dry galls of female on base of leaves (female ex one of these galls slide-mounted by PJG 2008), with WWF labels: “Warrah / Sydney, N.S.W. / W. W. Froggatt. / Eucalypt / 8.5.1921” and “1045”, ASCT00004859 &amp; ASCT00004860 (ASCU); 1 adult female and 2 slides of first-instar nymphs ex dry gall on leaf, plus other associated dry galls, with 2 labels: “1579 / <tp:taxon-name>Opisthoscelis</tp:taxon-name> / recurva / n sp MS / WWF Warrah, N.S.W.” and “Opisth. recurva. (Frogg. MS) / on Eucalyptus sp. / Warrah. N.S.W., Australia<!--PageBreak-->” (BMNH). Note: The labels on the 2 dry type galls of <tp:taxon-name>Opisthoscelis recurva</tp:taxon-name> at ASCU say “Warrah / Sydney” but this is an error; Warrah is property near Willow Tree, in northeastern N.S.W. The paralectotypes in the BMNH are labelled correctly.</p></sec><sec sec-type="Additional material"><title>Additional material:</title><p><bold>AUSTRALIA: New South Wales:</bold> 1 adult female: ex dry stem gall, <tp:taxon-name>Eucalyptus</tp:taxon-name> sp., WWF, 1919-299 (BMNH); 10 adult female: ex gall on stem, <tp:taxon-name>Eucalyptus melliodora</tp:taxon-name>, 1 km N of Thurgoona (Albury), -36.05°; 146.98°, 30 Dec., 1991, PJG (ANIC); 1 adult female: ex stem gall, <tp:taxon-name>Eucalyptus polyanthemos</tp:taxon-name>, 2 km NE of Thurgoona, Ettamogah Rd, -36.03°; 146.98°, 8 Feb., 2004, PJG, LGC00134 (ANIC); 1 adult female: ex gall, <tp:taxon-name>Eucalyptus camaldulensis</tp:taxon-name>, Deniliquin Landcare Project, 10 June, 1993, P. Bacon, Tree 2-1-5-N (ANIC); 1 adult female: ex dry stem gall, <tp:taxon-name>Eucalyptus</tp:taxon-name> sp., [locality not given], WWF, #1919-299” (BMNH). <bold>Queensland:</bold> 3 adult females: ex stem galls, <tp:taxon-name>Eucalyptus populnea</tp:taxon-name>, 3 km WSW of Millmerran, Turallin Rd, -27.88°; 151.24°, 1 May, 1995, LGC (ANIC). <bold>South Australia:</bold> 2 adult females: ex conical twig galls, <tp:taxon-name>Eucalyptus fasciculosa</tp:taxon-name>, Aldinga Beach, scrub area, 25 Apr., 1972, J. W. Beardsley (ANIC); 5 adult females: <tp:taxon-name>Eucalyptus</tp:taxon-name> sp., Hindmarsh Waterfall, 10 Oct, 1966, N. L. Berlinsky (ANIC); 5 adult females, 140 first-instar nymphs: ex stem and leaf galls, <tp:taxon-name>Eucalyptus lansdowneana</tp:taxon-name> subsp. albopurpurea, Kangaroo Island, South Coast Rd, at Eleanor River, -35.93°; 137.23°, 29 Sep., 1994, PJG (ANIC); 27 adult females: ex galls, <tp:taxon-name>Eucalyptus fasciculosa</tp:taxon-name>, Keith, 18 Feb., 1963, T. C. R. White, Specimen Index No. 16/63 (ANIC); 12 second-instar females: <tp:taxon-name>Eucalyptus fasciculosa</tp:taxon-name>, Keith, Dec., 1963, T. C. R. White, Specimen Index No. 63/63 (ANIC); 6 adult females: ex galls, <tp:taxon-name>Eucalyptus fasciculosa</tp:taxon-name>, Keith, 9 Jan., 1964, T. C. R. White (ANIC); 4 adult females: ex galls, <tp:taxon-name>Eucalyptus</tp:taxon-name> sp., Mt Bold area, 6 May, 1968, V. Cruickshank (ANIC); 3 adult females: <tp:taxon-name>Eucalyptus</tp:taxon-name> sp., Mt Bold Reservoir, 18 Sep., 1966, N. L. Berlinsky (ANIC); 5 adult females: ex galls, <tp:taxon-name>Eucalyptus fasciculosa</tp:taxon-name>, Mt Lofty Ranges, Kuitpo Forest Reserve, 13 Mar., 1977, R. C. Robinson and PJG (ANIC); 22 adult females: ex galls, <tp:taxon-name>Eucalyptus fasciculosa</tp:taxon-name>, Mt. Lofty Ranges, Kuitpo Forest Reserve, 13 Mar., 1977, PJG (ANIC); 12 adult females, 18 first-instar nymphs: ex galls, <tp:taxon-name>Eucalyptus</tp:taxon-name> sp., nr Willunga, 7 July, 1965, HMB, Specimen Index No. 25/65 (ANIC); 3 adult females, 55 first-instar nymphs: <tp:taxon-name>Eucalyptus fasciculosa</tp:taxon-name>, Tintinara [near Keith], 4 July, 1963, T. C. R. White, Specimen Index No. 34/63 (ANIC); 11 adult females: ex galls, <tp:taxon-name>Eucalyptus fasciculosa</tp:taxon-name>, Wilpena Pound, Pound Gap, 24 May, 1977, PJG (ANIC). <bold>Victoria:</bold> 1 adult female: ex stem gall, <tp:taxon-name>Eucalyptus ?melliodora</tp:taxon-name>, 9 km N of Nagambie, Weir Road, -36.72°; 145.18°, 7 Feb., 2004, PJG, LGC00137 (ANIC); 5 adult females including DNA voucher LGC00103: ex stem gall, <tp:taxon-name>Eucalyptus ?microcarpa</tp:taxon-name>, ca 10 km S of Nagambie, just E of railway line, -36.37°; 145.17°, 7 Feb., 2004, PJG (ANIC); 2 adult females, 1 second-instar female: ex galls on stems and leaf bases, <tp:taxon-name>Eucalyptus polybractea</tp:taxon-name>, ca 3 km SW of Inglewood, on Arnold West–Inglewood Road, ca 1 km from Inglewood– Rheola Road, -36.59°; 143.85°, 3 Feb., 2005, PJG and NBH, NH74 (ANIC, NMV); 2 adult females: ex stem galls, <tp:taxon-name>Eucalyptus melliodora</tp:taxon-name>, ca 9 km N of Nagambie, Goulburn Weir Road, -36.72°; 145.18°, 30 Jan., 2005, PJG, NH25 (ANIC); 5 adult females: ex small, conical galls on twigs, <tp:taxon-name>Eucalyptus melliodora</tp:taxon-name>, Melbourne, Lower Plenty, 16 Oct., 1971, J. W. Beardsley, V-127 (BPBM); 2 adult females: ex twig galls, <tp:taxon-name>Eucalyptus melliodora</tp:taxon-name>, Melbourne, Lower Plenty, 1 Jan., 1972, J. W. Beardsley (BPBM); 90 first-instar nymphs: <tp:taxon-name>Eucalyptus melliodora</tp:taxon-name>, Melbourne, Park Orchards, 18 &amp; 30 Oct., 1976, J. Nelson (ANIC); 4 adult males: <tp:taxon-name>Eucalyptus melliodora</tp:taxon-name>, Melbourne, Park Orchards, 4 &amp; 7 Jan., 1977, J. Nelson (ANIC); 7 adult females: <tp:taxon-name>Eucalyptus melliodora</tp:taxon-name>, Melbourne, Park Orchards, 27 Feb., 1976, J. Nelson (ANIC); 2 adult females: <tp:taxon-name>Eucalyptus polyanthemos</tp:taxon-name>, Melbourne, Warrandyte, behind 134 Brackenbury Street, 7 May, 1977, PJG (ANIC); 2 adult females: <tp:taxon-name>Eucalyptus macrorrhyncha</tp:taxon-name>, nr Heathcote, 24 Feb., 1972, J. W. Beardsley (ANIC); 1 adult female: ex twig gall, <tp:taxon-name>Eucalyptus</tp:taxon-name> sp., Wattle Park (reserve), nr Melbourne, 8 Feb., 1964, HMB, Specimen Index No. 10/64 (ANIC).</p><!--PageBreak--></sec></tp:treatment-sec><tp:treatment-sec sec-type="Comments"><title>Comments.</title><p>Adult females of <tp:taxon-name>Tanyscelis maculata</tp:taxon-name> are very similar to those of <tp:taxon-name>Tanyscelis maskelli</tp:taxon-name>. The latter can be distinguished by the much smaller eyes, the distinct marginal fringe of setae, and the longer dorsal setae on the abdomen and along the margin. <tp:taxon-name>Tanyscelis maculata</tp:taxon-name> is known from many more collections, and appears to be common in the south of Australia, whereas <tp:taxon-name>Tanyscelis maskelli</tp:taxon-name> has a more northern distribution. Populations of both species have been collected in New South Wales, although never from the same site. Except for one sample of <tp:taxon-name>Tanyscelis maculata</tp:taxon-name> collected by J. W. Beardsley, apparently from <tp:taxon-name>Eucalyptus macrorrhyncha</tp:taxon-name> (subgenus <tp:taxon-name>Eucalyptus</tp:taxon-name>: section <tp:taxon-name>Aromatica</tp:taxon-name>), and <xref ref-type="bibr" rid="B12">Froggatt’s (1894b)</xref> unconfirmed record from <tp:taxon-name>Eucalyptus gracilis</tp:taxon-name> (subgenus <tp:taxon-name>Symphyomyrtus</tp:taxon-name>: section <tp:taxon-name>Bisectae</tp:taxon-name>), all material of <tp:taxon-name>Tanyscelis maskelli</tp:taxon-name> and <tp:taxon-name>Tanyscelis maculata</tp:taxon-name> has been collected from eucalypt species in the section <tp:taxon-name>Adnataria</tp:taxon-name> (subgenus <tp:taxon-name>Symphyomyrtus</tp:taxon-name>).</p></tp:treatment-sec></tp:taxon-treatment><tp:taxon-treatment><tp:treatment-meta><mixed-citation publication-type="journal"><person-group><name><surname>Hardy</surname><given-names>Nate B.</given-names></name><name><surname>Gullan</surname><given-names>Penny J.</given-names></name></person-group><article-title> Australian gall-inducing scale insects on <italic>Eucalyptus</italic>: revision of <italic>Opisthoscelis</italic> Schrader (Coccoidea, Eriococcidae) and descriptions of a new genus and nine new species</article-title><source>Zookeys</source><day>24</day><month>9</month><year>2010</year><volume>2010</volume><issue>58</issue><fpage>1</fpage><lpage>74</lpage><pub-id pub-id-type="doi">10.3897/zookeys.58.507</pub-id></mixed-citation></tp:treatment-meta><tp:nomenclature><tp:taxon-name>
                                <tp:taxon-name-part taxon-name-part-type="genus">Tanyscelis</tp:taxon-name-part> 
                                <tp:taxon-name-part taxon-name-part-type="species">maskelli</tp:taxon-name-part>
                            </tp:taxon-name><tp:taxon-authority>(Froggatt)</tp:taxon-authority><tp:taxon-status xmlns:xlink="http://www.w3.org/1999/xlink" xlink:type="simple">comb. n.</tp:taxon-status><xref ref-type="fig" rid="F2">Figs 2h,i</xref><xref ref-type="fig" rid="F15">15</xref><tp:nomenclature-citation-list><tp:nomenclature-citation><tp:taxon-name>Opisthoscelis maskelli</tp:taxon-name><comment><xref ref-type="bibr" rid="B12">Froggatt 1894b: 340–341</xref>; <xref ref-type="bibr" rid="B15">Froggatt 1929: 377</xref>.</comment></tp:nomenclature-citation></tp:nomenclature-citation-list></tp:nomenclature><tp:treatment-sec sec-type="General"><title>General.</title><p>In the original description, <xref ref-type="bibr" rid="B12">Froggatt (1894b)</xref> states that he collected this species at Cooma, Maitland, Newcastle, and a dozen localities within a radius of 20 miles [32 km] of Sydney, but that a constant locality was Flemington on <tp:taxon-name>Eucalyptus siderophloia</tp:taxon-name>, the large-leaved box. Flemington is in western Sydney and now in the suburb of Homebush West Subsequently, <xref ref-type="bibr" rid="B15">Froggatt (1929)</xref> treated Flemington as the type locality, as did <xref ref-type="bibr" rid="B31">Miller and Gimpel (2000)</xref> in their catalogue of the <tp:taxon-name>Eriococcidae</tp:taxon-name>.</p></tp:treatment-sec><tp:treatment-sec sec-type="Gall"><title>Gall</title><p>(<xref ref-type="fig" rid="F2">Fig. 2h,i</xref>).</p><sec sec-type="Female"><title>Female</title><p>(<xref ref-type="fig" rid="F2">Fig. 2h</xref>). On stem. Conical (<xref ref-type="fig" rid="F2">Fig. 2h</xref>) to thorn-like, height 6.4–14.1 mm, width 3.7–7.8 mm, length of basal attachment 5.2–11.0 mm. Gall opening round to oblong, 0.2–1.8 mm wide. Base of gall broad, surface rugose, distal portion attenuated and annulated, with 2–7 rings.</p></sec><sec sec-type="Male"><title>Male</title><p>(<xref ref-type="fig" rid="F2">Fig. 2i</xref>). On stem and either leaf surface. Tubular, narrowing slightly towards apex, height 2.1–7.0 mm, width 1.0–2.1 mm, length of basal attachment 1.3–4.7 mm. Gall opening indistinct to round, 0.3–1.7 mm wide. Gall thin-walled and cylindrical, distal edge surrounding opening crenulate.</p></sec></tp:treatment-sec><tp:treatment-sec sec-type="Adult female"><title>Adult female</title><p>(<xref ref-type="fig" rid="F15">Fig. 15</xref>) (n = 16).  Body outline ovate to turbinate, length 3.5–6.2 mm, greatest width 3.1–5.1 mm; abdomen tapered, quite small relative to thorax and head. Eyespots each 20–45 mm wide, dorsad of margin fringe setae. Antennae 1-segmented, 43–130 mm long. Frontal lobes difficult to see, each 300–350 µm long, 350–520 µm wide. Tentorial box 440–1400 mm long. Labium 125–160 mm long,<!--PageBreak--><!--PageBreak--> 83–150 mm wide. Spiracles 120–310 mm long, 60–120 mm wide across atrium. Fore and mid legs small sclerotic protuberances, 25–55 µm long. Hind legs slender and elongate; coxa 500–1170 µm, trochanter + femur 510–1222 µm, tibia 1820–2730 µm long, tarsus 115–360 µm; translucent pores on both surfaces of tibia and tarsus; trochanter with 3 or 4 campaniform sensilla on each side; femur-tibia articulation non-functional, tibia fixed in orientation parallel to long axis of femur; claw and digitules absent. Anal opening poorly formed, 15–35 µm wide, sclerotic anal ring and anal ring setae absent.</p><sec sec-type="Dorsum"><title>Dorsum.</title><p>Derm membranous in young females, sclerotic in older specimens. Dorsal setae ranging from minute and conical to long and flagellate, 20–175 mm long; arranged in a transverse row or band across each body segment, longer setae present on abdominal segments and forming fringe along entire body margin. Macrotubular ducts 12 mm long, dermal orifice with rim ca 5 mm wide; ducts restricted to posterior abdominal segments. Microtubular ducts absent. Quinquelocular pores large, 7–11 mm in diameter, present on posterior abdominal segments.</p></sec><sec sec-type="Venter"><title>Venter.</title><p>Setae flagellate, 20–165 mm long, in a transverse row across each posterior abdominal segment plus a cluster extending from each spiracle to margin, otherwise ventral body surface naked. Macrotubular ducts absent. Quinquelocular pores similar to those on dorsum, similar in distribution to ventral setae.</p><fig id="F15" position="float" orientation="portrait"><label>Figure 15.</label><caption><p>Adult female of <tp:taxon-name>Tanyscelis maskelli</tp:taxon-name> (Froggatt).</p></caption><graphic xmlns:xlink="http://www.w3.org/1999/xlink" xlink:href="ZooKeys-058-001-g015.jpg" position="float" orientation="portrait" xlink:type="simple"/></fig></sec></tp:treatment-sec><tp:treatment-sec sec-type="Material examined"><title>Material examined.</title><sec sec-type="Lectotype of Opisthoscelis maskelli"><title>Lectotype of <tp:taxon-name>Opisthoscelis maskelli</tp:taxon-name> (here designated):</title><p><bold>AUSTRALIA: New South Wales:</bold> 1 adult female (4.02 mm long, 3.24 mm wide): ex dry gall on stem, with printed label: “No. 1944 E / GALL MAKING COCCIDS. / <tp:taxon-name>Ophisthoscelis</tp:taxon-name>[sic] maskelli, Frogtt. / Male and female galls on Eucalyptus / Flemington, N.S.W.” ASCT00004851 (ASCU).</p></sec><sec sec-type="Paralectotypes"><title>Paralectotypes:</title><p><bold>AUSTRALIA: New South Wales:</bold> 1 adult female: same data as lectotype (ASCU); 1 adult female (slide perhaps from collection of W.M. Maskell since part of label in his handwriting): “B.M. 1945.121 / <tp:taxon-name>Opisthoscelis</tp:taxon-name> / <tp:taxon-name>MASKELLI</tp:taxon-name> / n. sp. / female / 1891 Froggatt W.M.M” and “Co Type / A gall making scale / insect, showing /the long hind / legs. / B.M. 1945.121” (BMNH); 2 adult females (slide-mounted by PJG from dry collection): ex dry stem galls with labels: “Opisthoscelis maskelli / Frogtt / on Eucalyptus siderophloia / Sydney – Australia / ex coll. W.W. Froggatt” and “Opisth Maskelli / ex Coll W. Maskell.” (BMNH).</p></sec><sec sec-type="Additional material"><title>Additional material:</title><p><bold>AUSTRALIA: New South Wales:</bold> 3 adult females: ex galls, <tp:taxon-name>Eucalyptus fibrosa</tp:taxon-name>, 8 km N of Bargo, Hume Hwy, 9 May, 1999, LGC (ANIC); 1 adult female: ex gall, <tp:taxon-name>Eucalyptus fibrosa</tp:taxon-name>, ca 110 km N of Goulburn and 8km N of Bargo, Hume Hwy, Pheasant Nest, -34.27°; 150.65°, 10 May, 1999, LGC, Opis15 (ANIC). <bold>Queensland:</bold> 1 adult female: ex gall on stem, <tp:taxon-name>Eucalyptus</tp:taxon-name> sp. (ironbark), 13 km N of Injune, 7 Dec., 1993, LGC (ANIC); 15 first-instar nymphs: ex stem galls, <tp:taxon-name>Eucalyptus</tp:taxon-name> sp. (ironbark), 14 km N of Injune, 7 Dec., 1993, LGC (ANIC); 2 adult females: ex galls on petiole, <tp:taxon-name>Eucalyptus</tp:taxon-name> sp., 31 km NE of Chinchilla, Auburn Road, 6 Dec., 1993, LGC (ANIC); 3 adult females: ex stem galls, <tp:taxon-name>Eucalyptus</tp:taxon-name> sp., 34 km NNE of Chinchilla, Barakula State Forest, 5 Dec., 1993, LGC (ANIC); 1 adult female: ex pot gall with peaked cap, <tp:taxon-name>Eucalyptus crebra</tp:taxon-name>, Isla Gorge Lookout, in camping ground, 413 m, -25.19°; 149.97°, 12 Oct., 2003, LGC and M. D. Crisp, <!--PageBreak-->LGC00032 (ANIC); 1 adult female: ex gall, <tp:taxon-name>Eucalyptus melanophloia</tp:taxon-name>, on Sarina to Clermont Road, -21.77°; 148.79°, 2 Nov., 2003, LGC and M. D. Crisp, LGC00072 (ANIC).</p></sec></tp:treatment-sec><tp:treatment-sec sec-type="Comments"><title>Comments.</title><p>Adult females of <tp:taxon-name>Tanyscelis maskelli</tp:taxon-name> are very similar to those of <tp:taxon-name>Tanyscelis maculata</tp:taxon-name> [see comments under <tp:taxon-name>Tanyscelis maculata</tp:taxon-name>].</p></tp:treatment-sec></tp:taxon-treatment><tp:taxon-treatment><tp:treatment-meta><mixed-citation publication-type="journal"><person-group><name><surname>Hardy</surname><given-names>Nate B.</given-names></name><name><surname>Gullan</surname><given-names>Penny J.</given-names></name></person-group><article-title> Australian gall-inducing scale insects on <italic>Eucalyptus</italic>: revision of <italic>Opisthoscelis</italic> Schrader (Coccoidea, Eriococcidae) and descriptions of a new genus and nine new species</article-title><source>Zookeys</source><day>24</day><month>9</month><year>2010</year><volume>2010</volume><issue>58</issue><fpage>1</fpage><lpage>74</lpage><pub-id pub-id-type="doi">10.3897/zookeys.58.507</pub-id></mixed-citation></tp:treatment-meta><tp:nomenclature><tp:taxon-name>
                                <tp:taxon-name-part taxon-name-part-type="genus">Tanyscelis</tp:taxon-name-part> 
                                <tp:taxon-name-part taxon-name-part-type="species">megagibba</tp:taxon-name-part>
		                            <object-id xmlns:xlink="http://www.w3.org/1999/xlink" xlink:type="simple">urn:lsid:zoobank.org:act:FE152A1E-D181-48A3-8B42-007ACE65743E</object-id>
                            </tp:taxon-name><tp:taxon-authority>Hardy &amp; Gullan</tp:taxon-authority><tp:taxon-status xmlns:xlink="http://www.w3.org/1999/xlink" xlink:type="simple">sp. n.</tp:taxon-status><xref ref-type="fig" rid="F3">Figs 3a</xref><xref ref-type="fig" rid="F16">16</xref></tp:nomenclature><tp:treatment-sec sec-type="Gall"><title>Gall</title><p>(<xref ref-type="fig" rid="F3">Fig. 3a</xref>).</p><sec sec-type="Female"><title>Female.</title><p>On stem. A rounded swelling; gall opening slit-like; base of gall broad, gall surface striated, distal part a narrow truncate cone bearing orifice.</p></sec><sec sec-type="Male"><title>Male.</title><p>On stem; similar to gall of female but without apical cone; gall opening irregularly shaped.</p></sec></tp:treatment-sec><tp:treatment-sec sec-type="Adult female"><title>Adult female</title><p>(<xref ref-type="fig" rid="F16">Figure 16</xref>) (n = 19). Body rotund, with 3 or 4 very large dorsal humps, body margin ovate, length 1.4–3.3 mm, greatest width 0.9–ca 3 mm; abdomen appears to be tapered (truncate in all slide-preparations, but clearly tapered in photograph of adult female in life). Eyes each 60–85 µm wide, convex, with base not parallel-sided or perpedicular to body surface. Antennae 1-segmented, 95–125 mm long. Frontal lobes often difficult to detect, each ca 150 µm long, 190 µm wide. Tentorial box 325–450 mm long. Labium 115–150 mm long, 100–110 mm wide. Pump chamber 30–38 µm long, 35–40 µm wide. Spiracles 125–170 mm long, 55–100 mm wide across atrium. Fore and mid legs small sclerotic stubs, 18–45 µm long. Hind leg slender and elongate; coxa 370–430 µm long, trochanter + femur 480–550 µm long, tibia straight, 750–1000 µm long, tarsus 410–540 µm long; translucent pores scattered over both surfaces tibia, plus a few on femur and tarsus; femur-tibia articulation non-functional, base of tibia fixed at obtuse angle to femur; each side of hind trochanter with 3–6 campaniform sensilla; claw and digitules absent. Anal opening 8–20 µm wide, anal ring poorly developed, with ca 6 setae.</p><sec sec-type="Dorsum"><title>Dorsum.</title><p>Dominated by 3 or 4 large humps. Derm lightly sclerotised, densely beset with minute papillae, these diminishing in size caudad and are replaced by microtrichia on abdomen, cuticle on humps may be more heavily sclerotised than elsewhere. Dorsal setae slender, 7–53 mm long; in transverse row across each abdominal segment, scattered on head and thorax, longest setae on posterior abdominal segments. Macrotubular ducts and microtubular ducts absent. Quinquelocular pores 7–8 µm in diameter, on posterior abdominal segments.</p></sec><sec sec-type="Venter"><title>Venter.</title><p>Oral lobes membranous. Setae as on dorsum, 12–80 mm long, in a transverse row across each abdominal segment, plus a few scattered along margin of head and thorax. Macrotubular ducts absent. Quinquelocular pores similar to those on dorsum, in a transverse row across each abdominal segment plus a few clustered around each spiracle, absent elsewhere.</p><fig id="F16" position="float" orientation="portrait"><label>Figure 16.</label><caption><p>Adult female of <tp:taxon-name>Tansyscelis megagibba</tp:taxon-name> Hardy &amp; Gullan, sp. n. Inset shows a side view of the female as it appears in life.</p></caption><graphic xmlns:xlink="http://www.w3.org/1999/xlink" xlink:href="ZooKeys-058-001-g016.jpg" position="float" orientation="portrait" xlink:type="simple"/></fig></sec></tp:treatment-sec><tp:treatment-sec sec-type="Material examined"><title>Material examined.</title><sec sec-type="Holotype"><title>Holotype (here designated):</title><p><bold>AUSTRALIA: South Australia:</bold> 1 adult female (1.8 mm long, 1.2 mm wide), on slide with 2 other females, holotype<!--PageBreak--><!--PageBreak--> closest to data label: ex gall on stem, <tp:taxon-name>Eucalyptus microcarpa</tp:taxon-name> [original label incorrectly has <tp:taxon-name>Eucalyptus odorata</tp:taxon-name>; see Comments below], Aldinga Beach, 2 Oct., 1965, H. M. Brookes, Specimen Index No. 44/65 (ANIC).</p></sec><sec sec-type="Paratypes"><title>Paratypes:</title><p><bold>AUSTRALIA: South Australia:</bold> 2 adult females, on same slide as holotype (ANIC); 6 adult females: ex stem galls, <tp:taxon-name>Eucalyptus microcarpa</tp:taxon-name>, Aldinga Beach, 9 Jan., 1964, H. M. Brookes, Specimen Index No. 4/64 (ANIC); 10 adult females: same data except 2 Oct., 1965, Specimen Index No. 44/65 (ANIC); 4 adult females: ex galls, <tp:taxon-name>Eucalyptus</tp:taxon-name> sp., Aldinga Beach, 11 Mar., 1966, HMB (ANIC); 7 adult females: ex galls, <tp:taxon-name>Eucalyptus</tp:taxon-name> sp., 1.5 km ESE of Moorlands, 6 May, 1980, PJG (ANIC).</p></sec></tp:treatment-sec><tp:treatment-sec sec-type="Comments"><title>Comments.</title><p>Adult females of <tp:taxon-name>Tanyscelis megagibba</tp:taxon-name> are most similar to those of <tp:taxon-name>Tanyscelis villosigibba</tp:taxon-name>, in the sense that the dorsal surface of both species is dominated by a series of large humps. These are most spectacular in mature females of <tp:taxon-name>Tanyscelis megagibba</tp:taxon-name>, but lack the dense covering of setae, each born on a raised fleshy base, that is characteristic of the adult females of <tp:taxon-name>Tanyscelis villosigibba</tp:taxon-name>. Adult females of <tp:taxon-name>Tanyscelis villosigibba</tp:taxon-name> are also distinctive in having highly convex eyes, with the base of each eye parallel-sided and perpendicular to the body surface, whereas in <tp:taxon-name>Tanyscelis megagibba</tp:taxon-name> the base of each eye is not parallel-sided. <tp:taxon-name>Tanyscelis megagibba</tp:taxon-name> is known from only two localities, ca 100 km apart, in South Australia, whereas <tp:taxon-name>Tanyscelis villosigibba</tp:taxon-name> is known from four localities in Queensland.</p><p>The original labels on the slides from two of the three collections of <tp:taxon-name>Tanyscelis megagibba</tp:taxon-name> made by HMB have the host as <tp:taxon-name>Eucalyptus odorata</tp:taxon-name>. However, her subsequent notes specify that this was a misidentification and the collections were made from <tp:taxon-name>Eucalyptus microcarpa</tp:taxon-name> (not <tp:taxon-name>Eucalyptus odorata</tp:taxon-name>).</p></tp:treatment-sec><tp:treatment-sec sec-type="Etymology"><title>Etymology.</title><p>The species name is derived from the Latin word <italic>gibber</italic>, meaning hump on the back. This species has impressively large dorsal humps. The name is a noun in apposition.</p></tp:treatment-sec></tp:taxon-treatment><tp:taxon-treatment><tp:treatment-meta><mixed-citation publication-type="journal"><person-group><name><surname>Hardy</surname><given-names>Nate B.</given-names></name><name><surname>Gullan</surname><given-names>Penny J.</given-names></name></person-group><article-title> Australian gall-inducing scale insects on <italic>Eucalyptus</italic>: revision of <italic>Opisthoscelis</italic> Schrader (Coccoidea, Eriococcidae) and descriptions of a new genus and nine new species</article-title><source>Zookeys</source><day>24</day><month>9</month><year>2010</year><volume>2010</volume><issue>58</issue><fpage>1</fpage><lpage>74</lpage><pub-id pub-id-type="doi">10.3897/zookeys.58.507</pub-id></mixed-citation></tp:treatment-meta><tp:nomenclature><tp:taxon-name>
                                <tp:taxon-name-part taxon-name-part-type="genus">Tanyscelis</tp:taxon-name-part> 
                                <tp:taxon-name-part taxon-name-part-type="species">mollicornuta</tp:taxon-name-part>
		                            <object-id xmlns:xlink="http://www.w3.org/1999/xlink" xlink:type="simple">urn:lsid:zoobank.org:act:45810F52-0775-40EE-8417-FD1D99FD9006</object-id>
                            </tp:taxon-name><tp:taxon-authority>Hardy &amp; Gullan</tp:taxon-authority><tp:taxon-status xmlns:xlink="http://www.w3.org/1999/xlink" xlink:type="simple">sp. n.</tp:taxon-status><xref ref-type="fig" rid="F17">Fig. 17</xref></tp:nomenclature><tp:treatment-sec sec-type="Gall"><title>Gall.</title><sec sec-type="Female"><title>Female.</title><p>On leaves. Gall a circular raised area, up to 5 mm across and 1–2 mm high; opening slit-like.</p></sec><sec sec-type="Male"><title>Male.</title><p>Not known.</p></sec></tp:treatment-sec><tp:treatment-sec sec-type="Adult female"><title>Adult female</title><p>(<xref ref-type="fig" rid="F17">Fig. 17</xref>) (n = 4). Body turbinate, margin incised at intersegmental boundaries, length 2.0–2.6 mm, greatest width 1.4–1.5 mm; abdomen tapered, about as long as head + thorax, extending beyond femur. Eyespot undetected; large (330–425 µm long), papilliform fleshy protuberance on each side of head in place of eyes. Antennae 1-segmented, 38–123 mm long. Frontal lobes difficult to see, each ca 120 µm long, 110 µm wide. Tentorial box 225–315 mm long. Labium 100–113 mm long, 60–75 mm wide. Pump chamber 28–33 µm long, 28–33 µm wide. Spiracles 85–120 mm long, 43–50 mm wide across atrium. Fore leg 50–65 µm long; mid leg 58–105 µm long. Hind leg slender and elongate; coxa conical, 300–430 µm long, <!--PageBreak-->trochanter + femur 580–610 µm long, tibia 630–720 µm long, tarsus 290–300 µm long; translucent pores on proximal-lateral area of each coxa, plus on both surfaces of tibia and tarsus; trochanter with 3 campaniform sensilla on each side; femur-tibia articulation functional; claw and digitules present but reduced. Anal opening ventral,<!--PageBreak--> 13–15 µm wide, without distinct sclerotic anal ring, surrounded by rugose area of cuticle bearing ca 10 setae.</p><sec sec-type="Dorsum"><title>Dorsum.</title><p>Derm weakly sclerotised, densely beset with small papillae. Dorsal setae flagellate, 50–165 mm long; arranged in a transverse band across each abdominal segment, densely scattered over surface of head and thorax; setae increasing in length caudad. Macrotubular ducts 15 mm long, dermal orifice with rim ca 7 mm in diameter; in transverse row across each abdominal segment, scattered over marginal and submarginal areas of head and thorax. Microtubular ducts absent. Quinquelocular pores absent.</p></sec><sec sec-type="Venter"><title>Venter.</title><p>Oral lobes membranous to sclerotic, forming circular feeding pad around mouthparts. Setae 63–190 mm long, in a transverse band across each abdominal segment plus across meta- and mesothorax, and along margin of head and prothorax. Macrotubular ducts absent. Quinquelocular pores very large, ca 10 µm in diameter, on abdominal segments and medial area of mesothorax.</p><fig id="F17" position="float" orientation="portrait"><label>Figure 17.</label><caption><p>Adult female of <tp:taxon-name>Tanyscelis mollicornuta</tp:taxon-name> Hardy &amp; Gullan, sp. n.</p></caption><graphic xmlns:xlink="http://www.w3.org/1999/xlink" xlink:href="ZooKeys-058-001-g017.jpg" position="float" orientation="portrait" xlink:type="simple"/></fig></sec></tp:treatment-sec><tp:treatment-sec sec-type="Material examined"><title>Material examined.</title><sec sec-type="Holotype"><title>Holotype (here designated):</title><p><bold>AUSTRALIA: Queensland:</bold> 1 adult female (2.0 mm long, 1.5 mm wide): ex gall on leaf, <tp:taxon-name>Eucalyptus populnea</tp:taxon-name>, 3 km WSW of Millmerran, Turallin Rd, -27.88°; 151.24°, 1 May, 1995, LGC (ANIC).</p></sec><sec sec-type="Paratypes"><title>Paratypes:</title><p><bold>AUSTRALIA: Queensland:</bold> 5 adult female: same data as holotype (ANIC).</p></sec></tp:treatment-sec><tp:treatment-sec sec-type="Comments"><title>Comments.</title><p>Adult females of <tp:taxon-name>Tanyscelis mollicornuta</tp:taxon-name> are most similar to those of <tp:taxon-name>Tanyscelis grallator</tp:taxon-name> [see comments under <tp:taxon-name>Tanyscelis grallator</tp:taxon-name>].</p></tp:treatment-sec><tp:treatment-sec sec-type="Etymology"><title>Etymology.</title><p>The species name is formed from the Latin word <italic>mollis</italic>, for soft, and <italic>cornuta</italic>, for horn. It refers to the pair of fleshy projections on the anterior surface of the head. The name is a noun in apposition.</p></tp:treatment-sec></tp:taxon-treatment><tp:taxon-treatment><tp:treatment-meta><mixed-citation publication-type="journal"><person-group><name><surname>Hardy</surname><given-names>Nate B.</given-names></name><name><surname>Gullan</surname><given-names>Penny J.</given-names></name></person-group><article-title> Australian gall-inducing scale insects on <italic>Eucalyptus</italic>: revision of <italic>Opisthoscelis</italic> Schrader (Coccoidea, Eriococcidae) and descriptions of a new genus and nine new species</article-title><source>Zookeys</source><day>24</day><month>9</month><year>2010</year><volume>2010</volume><issue>58</issue><fpage>1</fpage><lpage>74</lpage><pub-id pub-id-type="doi">10.3897/zookeys.58.507</pub-id></mixed-citation></tp:treatment-meta><tp:nomenclature><tp:taxon-name>
                                <tp:taxon-name-part taxon-name-part-type="genus">Tanyscelis</tp:taxon-name-part> 
                                <tp:taxon-name-part taxon-name-part-type="species">pisiformis</tp:taxon-name-part>
                            </tp:taxon-name><tp:taxon-authority>(Froggatt)</tp:taxon-authority><tp:taxon-status xmlns:xlink="http://www.w3.org/1999/xlink" xlink:type="simple">comb. n.</tp:taxon-status><xref ref-type="fig" rid="F3">Figs 3b,c</xref><xref ref-type="fig" rid="F18">18, 19</xref><tp:nomenclature-citation-list><tp:nomenclature-citation><tp:taxon-name>Opisthoscelis pisiformis</tp:taxon-name><comment><xref ref-type="bibr" rid="B12">Froggatt 1894b: 343–344</xref>.</comment></tp:nomenclature-citation></tp:nomenclature-citation-list></tp:nomenclature><tp:treatment-sec sec-type="General"><title>General.</title><p>When <xref ref-type="bibr" rid="B12">Froggatt (1894b)</xref> described <tp:taxon-name>Opisthoscelis pisiformis</tp:taxon-name>, he listed three host species of eucalypts – <tp:taxon-name>Eucalyptus melliodora</tp:taxon-name>, <tp:taxon-name>Eucalyptus piperita</tp:taxon-name> and <tp:taxon-name>Eucalyptus resinifera</tp:taxon-name> – from three different localities in New South Wales –Bathurst, Thornleigh and Sutherland. Even though we designate a lectotype below, the type locality of this species continues to encompass these three localities because the collection locality of the lectotype is not known. Although <xref ref-type="bibr" rid="B31">Miller and Gimpel (2000)</xref> listed the BMNH as holding syntypes, the data associated with the four BMNH collections of dry galls labelled as <tp:taxon-name>Opisthoscelis pisiformis</tp:taxon-name> either clearly show that the material was collected subsequent to description of this species or the data are inadequate to determine type status. Probably only two of the four BMNH collections belong to this species. Insects extracted from dry galls of one collection were slide-mounted by PJG in 1984 and are listed below in Material examined.</p></tp:treatment-sec><tp:treatment-sec sec-type="Gall"><title>Gall</title><p>(<xref ref-type="fig" rid="F3">Fig. 3b,c</xref>).</p><sec sec-type="Female"><title>Female</title><p>(<xref ref-type="fig" rid="F3">Fig. 3a</xref>). On leaf. Height 4.0–9.6 mm, width 4.0–6.4 mm, length of basal attachment 2.9–8.9 mm. Gall opening an almost closed slit in <!--PageBreak--><!--PageBreak--><!--PageBreak-->young galls, in mature galls slit-like to oblong, 0.1–1.8 mm wide, 0.6–0.8 mm long; on abaxial (lower) leaf surface. Gall opening on small raised or low conical protrusion, opposite side of leaf sub-spherical, basal attachment may be constricted; surface green, sometimes with reddish tinge, leaf glands enlarged.</p></sec><sec sec-type="Male"><title>Male</title><p>(<xref ref-type="fig" rid="F3">Fig. 3b</xref>). On stem and leaf (probably either surface), height 1.1–4.0 mm, width 1.0–3.8 mm, length of basal attachment 1.4–3.9 mm. Gall conical, opening round to oblong, 0.2–1.8 mm wide.</p></sec></tp:treatment-sec><tp:treatment-sec sec-type="Adult female"><title>Adult female</title><p>(<xref ref-type="fig" rid="F18">Fig. 18</xref>) (n = 15). Body turbinate, margin incised at intersegmental boundaries, length 2.7–3.6 mm, greatest width 1.1–2.3 mm; abdomen tapered, about as long as head + thorax, extending far beyond femur. Eyespots each 15–25 mm wide, on dorsal margin. Antennal segmentation poorly developed; each antenna 80–228 mm long. Frontal lobes difficult to see, each 125–190 µm long, 180–240 µm wide. Tentorial box 300–495 mm long. Pump chamber 34–45 µm long, 33–53 µm wide. Labium 75–160 mm long, 65–220 mm wide. Spiracles 80–125 mm long, 40–75 mm wide across atrium. Fore and mid legs small sclerotic protuberances, 12–63 µm. Hind legs slender and elongate; coxa 270–440 µm long, trochanter + femur 405–630 µm long, tibia 860–1300 µm long, tarsus 250–380 µm long; translucent pores dense throughout dorsal and ventral surfaces of tibiotarsus, a few on distolateral part of coxa; trochanter with 2 campaniform sensilla on each side; femur-tibia articulation non-functional, tibia fixed in orientation parallel to long axis of femur; claw and digitules present but reduced. Anal opening 10–18 µm wide, with anal ring, 18–32 µm wide, sclerotization of ring uneven, weaker at posteroventral end, often appearing horseshoe-shaped, anal ring with 6 minute setae. Anal area with 4 stout spines, 25–35 µm long, each at the end of a fleshy protuberance; one spine on each side of body laterad of anal ring, another on each side of body posterolateral of anal ring, each anterior anal spine with small, auxiliary spine usually present near medial edge of base plus a few minute setae on surface of protuberance.</p><sec sec-type="Dorsum"><title>Dorsum.</title><p>Derm membranous. Dorsal setae ranging from minute and conical to long and flagellate, 8–95 mm long; arranged in a transverse row or narrow band across each body segment, longer setae present on abdominal segments and along margin. Spinose seta, 5–10 µm long, found on margin of each posterior abdominal segment, absent from margin of anterior abdominal segments, head and thorax. Macrotubular ducts 15 mm long, dermal orifice with a 5 mm wide rim; in transverse row across each abdominal segment, scattered over thorax, absent from head. Microtubular ducts absent. Quinquelocular pores 5–7 µm in diameter, scattered over dorsum.</p></sec><sec sec-type="Venter"><title>Venter.</title><p>Setae as on dorsum, each 12–175 mm long, in a transverse row or narrow band across each abdominal segment as well as meta- and mesothorax, along margin and submargin of head and prothorax. Macrotubular ducts similar to those on dorsum, restricted to submarginal areas of abdominal segments. Quinquelocular pores similar to those on dorsum, similar in distribution to ventral setae; pores often occurring in pairs.</p></sec></tp:treatment-sec><tp:treatment-sec sec-type="First-instar nymph"><title>First-instar nymph</title><p>(<xref ref-type="fig" rid="F19">Fig. 19</xref>) (n = 4). Body outline elliptical, anterior margin incised at midline, length 263–283 µm, greatest width 158–188 µm. Eyespots <!--PageBreak-->on margin, each 9–15 mm wide. Antennae 3-segmented, ca 60 mm long, with 4 fleshy setae. Tentorial box 50 mm long. Labium 20–28 mm long, 18–33 mm wide. Spiracles 11–18 mm long, 8 mm wide across atrium. Legs subequal in size: coxa 18–25 µm, with 5 setae, trochanter + femur 53–58 µm long, trochanter with 4 setae, femur with 2 setae, tibia 20–33 µm long, with 4 setae, tarsus 25–35 µm long, with 4 setae, claw 10–13 µm long; tarsal digitules capitate, unequal length, short digitule 18–20 µm long, long digitule 25–28 µm long, claw digitules capitate, each ca 15 µm long. Anal ring 9–15 µm wide, with 6 fine setae, each ca 8 µm long. Apical seta 55–65 µm long.</p><sec sec-type="Dorsum"><title>Dorsum.</title><p>Derm membranous. Dorsal setae fine and minute £1 mm long; arranged in submedial longitudinal row on each side of body, 1 seta on each side of head, prothorax, and each of abdominal segments I–VII. Microtubular ducts 4 µm long, each side of body with 1 duct on submargin of each thoracic segment plus each of abdominal segments I and V; also with 1 duct on submedial area of head, each thoracic segment and abdominal segment VIII. Marginal setae sagittate, 2–5 µm long, each side of body with ca 6 setae between midline and eyes, 4 on prothorax, 3 on mesothorax, 2 on metathorax, 1 on each of abdominal segments I–VII, and on abdominal segment VIII 1 lateral and 2 medial of apical seta, these most likely homologous to anal lobe setae.</p></sec><sec sec-type="Venter"><title>Venter.</title><p>Setae hair-like, each 1–20 mm long, each side of body with 3 setae medial of scape, 1 seta medial of each coxa, 3 longitudinal rows on abdomen, each row with 1 seta on each of abdominal segments II–VII; suranal and ventral lobe setae hair-like, each ca 15 µm long. Trilocular pores 3 µm in diameter, 1 pore near each spiracle.</p><fig id="F18" position="float" orientation="portrait"><label>Figure 18.</label><caption><p>Adult female of <tp:taxon-name>Tanyscelis pisiformis</tp:taxon-name> (Froggatt).</p></caption><graphic xmlns:xlink="http://www.w3.org/1999/xlink" xlink:href="ZooKeys-058-001-g018.jpg" position="float" orientation="portrait" xlink:type="simple"/></fig><fig id="F19" position="float" orientation="portrait"><label>Figure 19.</label><caption><p>First-instar nymph of <tp:taxon-name>Tanyscelis pisiformis</tp:taxon-name> (Froggatt).</p></caption><graphic xmlns:xlink="http://www.w3.org/1999/xlink" xlink:href="ZooKeys-058-001-g019.jpg" position="float" orientation="portrait" xlink:type="simple"/></fig></sec></tp:treatment-sec><tp:treatment-sec sec-type="Material examined"><title>Material examined.</title><sec sec-type="Lectotype of Opisthoscelis pisiformis"><title>Lectotype of <tp:taxon-name>Opisthoscelis pisiformis</tp:taxon-name> (here designated):</title><p><bold>AUSTRALIA: New South Wales:</bold> 1 adult female (3.5 mm long, 2.3 mm wide): ex dry gall on leaf, with printed label: “No. 1786 E / GALL MAKING COCCIDS. / <tp:taxon-name>Opisthoscelis pisiformis</tp:taxon-name>, Frogtt. / Male and female galls on Eucalyptus sp. / <italic>N.S.W.</italic>” ASCT00004858 (ASCU).</p></sec><sec sec-type="Paralectotypes"><title>Paralectotypes:</title><p><bold>AUSTRALIA: New South Wales:</bold> 2 adult female, ca 400 first-instar nymphs &amp; embryos [10 slides], ex dry galls on leaves and stems: same data as lectotype (ASCU).</p></sec><sec sec-type="Additional material"><title>Additional material:</title><p><bold>AUSTRALIA: Australian Capital Territory:</bold> 6 adult females: ex galls, <tp:taxon-name>Eucalyptus botryoides</tp:taxon-name>, Jervis Bay, Jervis Bay Rd, 5 Sep., 1984, PJG (ANIC). <bold>New South Wales:</bold> 5 adult females: ex stem galls, <tp:taxon-name>Eucalyptus</tp:taxon-name> sp., Wonboyn, 21 Feb, 1993, PJG (ANIC); 3 adult female, 25 first-instar nymphs: ex galls on leaves, <tp:taxon-name>Eucalyptus</tp:taxon-name> sp., nr Wonboyn Lake Resort, N shore, -37.24°; 149.93°, 15 Jan., 1994, PJG (ANIC); 6 adult females: ex leaf galls, <tp:taxon-name>Eucalyptus saligna</tp:taxon-name>, S. Brooman, “Strathclyde” property, bank of Clyde River, -35.52°; 150.22°, 10 Jan., 1996, PJG (ANIC); 4 adult females (on 1 slide): ex <tp:taxon-name>Eucalyptus robusta</tp:taxon-name>, Sydney, 25 Dec. 1929, WWF, #1867 (ANIC); 2 adult females (1 slide): ex <tp:taxon-name>Eucalyptus robusta</tp:taxon-name>, Sydney Harbour, WWF, #1868 (ANIC). <bold>Locality unknown:</bold> 5 adult females, ex dry galls with labels: “Australia / W.W. Froggatt / 95-74” and “15” (BMNH).</p></sec></tp:treatment-sec><tp:treatment-sec sec-type="Comments"><title>Comments.</title><p>Adult females of <tp:taxon-name>Tanyscelis pisiformis</tp:taxon-name> are very similar to those of <tp:taxon-name>Tanyscelis verrucula.</tp:taxon-name> Both species have 4 anal spines and a small but distinct anal ring that often appears horseshoe-shaped and has ca 6 setae. Both also have marginal abdominal spines that are smaller than the anal spines, and they frequently have paired quinquelocular pores. <!--PageBreak-->Adult females of <tp:taxon-name>Tanyscelis pisiformis</tp:taxon-name> can be distinguished from those of <tp:taxon-name>Tanyscelis verrucula</tp:taxon-name> by having (1) marginal spines restricted to the posterior abdominal segments (marginal spines also occurring along margin on head and thorax on <tp:taxon-name>Tanyscelis verrucula</tp:taxon-name>); (2) much smaller eyes (15–25 µm wide, compared to <tp:taxon-name>Tanyscelis verrucula</tp:taxon-name> with eyes 30–65 µm wide); (3) elongate flagellate setae up to 95 µm long on dorsal surface of posterior abdominal segments (shorter than 25 µm in <tp:taxon-name>Tanyscelis verrucula</tp:taxon-name>); and (4) no weakly-sclerotised pads or protuberances near the spiracles (present in <tp:taxon-name>Tanyscelis verrucula</tp:taxon-name>). Both <tp:taxon-name>Tanyscelis pisiformis</tp:taxon-name> and <tp:taxon-name>Tanyscelis verrucula</tp:taxon-name> are known from southeastern Australia, although <tp:taxon-name>Tanyscelis verrucula</tp:taxon-name> is much more widely distributed and <tp:taxon-name>Tanyscelis pisiformis</tp:taxon-name> appears to have a strictly coastal distribution and has not been collected in Victoria. The two have never been collected from the same site, although they both occur in New South Wales. <tp:taxon-name>Tanyscelis verrucula</tp:taxon-name> is known only from eucalypt species in the section <tp:taxon-name>Maidenaria</tp:taxon-name>. Most of the <tp:taxon-name>Tanyscelis pisiformis</tp:taxon-name> material was collected from unidentified hosts, but one sample was from <tp:taxon-name>Eucalyptus botryoides</tp:taxon-name> and another from <tp:taxon-name>Eucalyptus saligna</tp:taxon-name> (both in section <tp:taxon-name>Latoangulatae</tp:taxon-name>).</p></tp:treatment-sec></tp:taxon-treatment><tp:taxon-treatment><tp:treatment-meta><mixed-citation publication-type="journal"><person-group><name><surname>Hardy</surname><given-names>Nate B.</given-names></name><name><surname>Gullan</surname><given-names>Penny J.</given-names></name></person-group><article-title> Australian gall-inducing scale insects on <italic>Eucalyptus</italic>: revision of <italic>Opisthoscelis</italic> Schrader (Coccoidea, Eriococcidae) and descriptions of a new genus and nine new species</article-title><source>Zookeys</source><day>24</day><month>9</month><year>2010</year><volume>2010</volume><issue>58</issue><fpage>1</fpage><lpage>74</lpage><pub-id pub-id-type="doi">10.3897/zookeys.58.507</pub-id></mixed-citation></tp:treatment-meta><tp:nomenclature><tp:taxon-name>
                                <tp:taxon-name-part taxon-name-part-type="genus">Tanyscelis</tp:taxon-name-part> 
                                <tp:taxon-name-part taxon-name-part-type="species">spinosa</tp:taxon-name-part>
                            </tp:taxon-name><tp:taxon-authority>(Froggatt)</tp:taxon-authority><tp:taxon-status xmlns:xlink="http://www.w3.org/1999/xlink" xlink:type="simple">comb. n.</tp:taxon-status><xref ref-type="fig" rid="F3">Figs 3d,e</xref><xref ref-type="fig" rid="F20">20</xref><tp:nomenclature-citation-list><tp:nomenclature-citation><tp:taxon-name>Opisthoscelis spinosa</tp:taxon-name><comment><xref ref-type="bibr" rid="B12">Froggatt 1894b: 341–343.</xref></comment></tp:nomenclature-citation><tp:nomenclature-citation><tp:taxon-name>Opisthoscelis fibularis</tp:taxon-name><comment><xref ref-type="bibr" rid="B12">Froggatt 1894b: 344–345</xref>, syn. n.</comment></tp:nomenclature-citation></tp:nomenclature-citation-list></tp:nomenclature><tp:treatment-sec sec-type="General"><title>General.</title><p>What we believe to be type material of <tp:taxon-name>Opisthoscelis spinosa</tp:taxon-name> does not match exactly <xref ref-type="bibr" rid="B12">Froggatt’s (1894b)</xref> description of the gall of the female–tapering to a sharp thorn-like apex with a minute circular orifice–because the presumed syntype galls from <tp:taxon-name>Eucalyptus siderophloia</tp:taxon-name> at Flemington have a more slit-like orifice. Assuming that Froggatt made an error in his description and that we have examined the correct type material, adult females of <tp:taxon-name>Opisthoscelis spinosa</tp:taxon-name> are indistinguishable from those of <tp:taxon-name>Opisthoscelis fibularis</tp:taxon-name>. The name <tp:taxon-name>Opisthoscelis spinosa</tp:taxon-name> has priority, as it was described on an earlier page than <tp:taxon-name>Opisthoscelis fibularis</tp:taxon-name>. <xref ref-type="bibr" rid="B12">Froggatt (1894b</xref>, <xref ref-type="bibr" rid="B14">1921</xref>) does not compare his two species. <xref ref-type="bibr" rid="B12">Froggatt (1894b)</xref> appears to have confused some of his drawings of <tp:taxon-name>Opisthoscelis spinosa</tp:taxon-name> and <tp:taxon-name>Opisthoscelis fibularis</tp:taxon-name> in that the illustrated galls labelled as those of <tp:taxon-name>Opisthoscelis spinosa</tp:taxon-name> (plate XVI, fig. 10) match his description of the galls of <tp:taxon-name>Opisthoscelis fibularis</tp:taxon-name>, and the drawings of galls purported to be of <tp:taxon-name>Opisthoscelis fibularis</tp:taxon-name> (plate XVI, fig. 17) match the description for <tp:taxon-name>Opisthoscelis spinosa</tp:taxon-name>. The original description of <tp:taxon-name>Opisthoscelis spinosa</tp:taxon-name> states that this species was plentiful in several localities about Sydney and common on <tp:taxon-name>Eucalyptus siderophloia</tp:taxon-name> at Flemington, which is in western Sydney and is now in the suburb of Homebush West, whereas <tp:taxon-name>Opisthoscelis fibularis</tp:taxon-name> was described from two localities: Bathurst, New South Wales (which is about 150 km west of Flemington) and Bendigo, Victoria (<xref ref-type="bibr" rid="B12">Froggatt 1894b</xref>). We have examined adult female insects ex thorn-like leaf galls from localities in New South Wales, Victoria and South Australia and all specimens are similar.</p></tp:treatment-sec><tp:treatment-sec sec-type="Gall"><title>Gall</title><p>(<xref ref-type="fig" rid="F3">Fig. 3d,e</xref>).</p><sec sec-type="Female"><title>Female.</title><p>On leaf. Thorn-like, height 3.1–7.3 mm, width 2.7–7.7 mm, length of basal attachment 3.4–8.1 mm, usually on adaxial (upper) leaf surface. Gall opening slit-like, ca 0.1 mm wide, 0.3–1.0 mm long. Base of gall globose and decorticated <!--PageBreak--><!--PageBreak-->(i.e., outer tissue cracking and lifting from tissue below), distal area tapered, apex truncate.</p></sec><sec sec-type="Male"><title>Male.</title><p>On leaf (probably adaxial surface). Height 1.8–2.3 mm, width 1.6–4.5 mm, length of basal attachment 1.9–4.6 mm. Gall subconical, apex truncate, opening oblong, 0.7–1.9 mm long, 0.2–0.8 mm wide.</p></sec></tp:treatment-sec><tp:treatment-sec sec-type="Adult female"><title>Adult female</title><p>(<xref ref-type="fig" rid="F20">Fig. 20</xref>) (n=28). Body turbinate, head, thorax, and anterior abdominal segments with intersegmental boundaries indistinct along margin, intersegmental boundaries incised along posterior abdominal margin; body length 1.8–3.0 mm, greatest width 1.5–2.2 mm; abdomen tapered, about as long as head + thorax. Eyespots each 20–50 µm wide, on dorsal margin. Antennae 1-segmented, 45–103 mm long. Frontal lobes difficult to see, each 165–190 µm long, 215–288 µm wide. Tentorial box 240–370 mm long. Labium 70–130 mm long, 75–163 mm wide. Pump chamber 25 µm long, 28 µm wide. Spiracles 105–188 mm long, 50–83 mm wide across atrium. Fore and mid legs each 28–106 µm long. Hind leg slender and elongate; coxa 270–666 µm long, trochanter + femur 540–980 µm long, tibia 380–1660 µm long, tarsus 320–700 µm long; translucent pores on both sides of femur and proximal proximal part of tibia; trochanter with 2 or 3 campaniform sensilla on each side; femur-tibia articulation functional; claw and digitules present but reduced. Anal opening 13–35 µm wide, without distinct sclerotic anal ring.</p><sec sec-type="Dorsum"><title>Dorsum.</title><p>Derm weakly sclerotised, densely beset with small papillae. Small medial hump present on each thoracic segment, in some specimens additional humps discernable on anterior abdominal segments. Dorsal setae flagellate, 21–202 mm long; arranged in a transverse row across each abdominal segment, scattered over surface of head and thorax; setae increasing in length caudad. Macrotubular ducts 8–11 mm long, 4–5 mm in diameter; in transverse band across each abdominal segment, scattered across head and thorax. Microtubular ducts absent. Quinquelocular pores absent.</p></sec><sec sec-type="Venter"><title>Venter.</title><p>Oral lobes membranous. Setae 25–165 mm long, in a transverse row across each abdominal segment, along margin of head and thorax. Macrotubular ducts absent. Quinquelocular pores large, 8–11 µm in diameter, similar in distribution to ventral setae except absent on head, and with a cluster near each spiracle.</p><fig id="F20" position="float" orientation="portrait"><label>Figure 20.</label><caption><p>Adult female of <tp:taxon-name>Tanyscelis spinosa</tp:taxon-name> (Froggatt).</p></caption><graphic xmlns:xlink="http://www.w3.org/1999/xlink" xlink:href="ZooKeys-058-001-g020.jpg" position="float" orientation="portrait" xlink:type="simple"/></fig></sec></tp:treatment-sec><tp:treatment-sec sec-type="Material examined"><title>Material examined.</title><sec sec-type="Lectotype of Opisthoscelis spinosa"><title>Lectotype of <tp:taxon-name>Opisthoscelis spinosa</tp:taxon-name> (here designated):</title><p><bold>AUSTRALIA: New South Wales:</bold> 1 adult female (2.52 mm long, 2.06 mm wide): ex dry gall on leaf, with printed label: “No. 3093 E / GALL MAKING COCCIDS. / <tp:taxon-name>Opisthoscelis spinosa</tp:taxon-name>, Frogtt. / On the leaves of <tp:taxon-name>Eucalyptus siderophloia</tp:taxon-name>, / Flemington, N.S.W.” ASCT0004862 (ASCU).</p></sec><sec sec-type="Paralectotype of Opisthoscelis spinosa"><title>Paralectotype:</title><p><bold>AUSTRALIA: New South Wales:</bold> 1 adult female: same data as lectotype.</p></sec><sec sec-type="Lectotype of Opisthoscelis fibularis"><title>Lectotype of <tp:taxon-name>Opisthoscelis fibularis</tp:taxon-name> (here designated):</title><p><bold>AUSTRALIA: Victoria:</bold> 1 adult female (2.95 mm long, 2.10 mm wide): ex dry gall on leaf, with printed label: “No. 1790 E / GALL MAKING COCCIDS. / <tp:taxon-name>Opisthoscelis fibularis</tp:taxon-name>, Frogtt. / Male and female galls on Eucalyptus / Bendigo, Victoria”, ASCT00004878 (ASCU)</p></sec><sec sec-type="Paralectotype of Opisthoscelis fibularis"><title>Paralectotype:</title><p><bold>AUSTRALIA: Victoria:</bold> 2 adult females, 6 slides with hundreds of first-instar nymphs: same data as lectotype (ASCU).</p></sec><sec sec-type="Additional material"><title>Additional material:</title><p><bold>AUSTRALIA: New South Wales:</bold> 1 second-instar female: <tp:taxon-name>Eucalyptus</tp:taxon-name> sp. (ironbark), Arakoon Conservation Park, 27 Dec., 2005, LGC, NH117, LGC00539 (ANIC). <bold>Queensland:</bold> 3 adult females: <tp:taxon-name>Eucalyptus populifolia</tp:taxon-name>, Barakula, 5 Oct., 1939, No. 586 (QDPI); <bold>South Australia:</bold> 5 adult females: ex galls, <tp:taxon-name>Eucalyptus fasciculosa</tp:taxon-name>, Keith, 18 Feb., 1963, T. C. R. White, Specimen Index No. 15/63 (ANIC); 13 adult females, 9 second-instar females, 2 second-instar males, 55 first-instar nymphs: ex galls, <tp:taxon-name>Eucalyptus fasciculosa</tp:taxon-name>, Keith, 19 Feb., 1963, T. C. R. White, Specimen Index No. 15/63 (ANIC). <bold>Victoria:</bold> 7 adult females: ex galls, <tp:taxon-name>Eucalyptus microcarpa</tp:taxon-name>, 8 km W of Melton, Long Forest Road, 27 Feb., 1975, PJG (ANIC); 1 adult male: ex gall, <tp:taxon-name>Eucalyptus microcarpa</tp:taxon-name>, 8 km W of Melton, Long Forest Road, 10 Nov., 1976, PJG (ANIC); 2 adult females, 7 second-instar females: ex galls, <tp:taxon-name>Eucalyptus microcarpa</tp:taxon-name>, 8 km W of Melton, Long Forest Road, 18 Jan., 1976, PJG (ANIC); 16 adult females: ex galls, <tp:taxon-name>Eucalyptus microcarpa</tp:taxon-name>, 8 km W of Melton, near Bacchus Marsh, 6 Mar., 1976, PJG (ANIC); 1 adult female, 1 second-instar female: ex leaves, <tp:taxon-name>Eucalyptus ?goniocalyx</tp:taxon-name> (sapling), ca 20 km E of Bendigo, roadside on Calder Hwy, near Axedale Flora and Fauna Reserve, -36.78°; 144.49°, 3 Feb., 2005, PJG and NBH, NH29 (ANIC); 5 adult females: ex galls on leaves, <tp:taxon-name>Eucalyptus microcarpa</tp:taxon-name>, Long Forest, off Long Forest Road, Canopus Circuit, -37.65°; 144.50°, 12 Feb., 2005, NBH and PJG (ANIC, NMV).</p></sec></tp:treatment-sec><tp:treatment-sec sec-type="Comments"><title>Comments.</title><p>Adult females of <tp:taxon-name>Tanyscelis spinosa</tp:taxon-name> are most similar to those of <tp:taxon-name>Tanyscelis mollicornuta</tp:taxon-name> and <tp:taxon-name>Tanyscelis grallator</tp:taxon-name>. Adult females of <tp:taxon-name>Tanyscelis spinosa</tp:taxon-name> and <tp:taxon-name>Tanyscelis grallator</tp:taxon-name> also have the dorsum with weakly sclerotic cuticle and conical to papilliform evaginations. Adult females of <tp:taxon-name>Tanyscelis spinosa</tp:taxon-name> can be separated easily from those of <tp:taxon-name>Tanyscelis mollicornuta</tp:taxon-name> and <tp:taxon-name>Tanyscelis grallator</tp:taxon-name> by having eyes, and lacking the fleshy projections that are in the place of eyes in <tp:taxon-name>Tanyscelis mollicornuta</tp:taxon-name> and <tp:taxon-name>Tanyscelis grallator</tp:taxon-name>. <tp:taxon-name>Tanyscelis spinosa</tp:taxon-name> has been collected exclusively from eucalypt species in the section <tp:taxon-name>Adnataria</tp:taxon-name> (also true of <tp:taxon-name>Tanyscelis mollicornuta</tp:taxon-name> and <tp:taxon-name>Tanyscelis grallator</tp:taxon-name>), with the exception of a collection from a sapling that had been identified tentatively as <tp:taxon-name>Eucalyptus ?goniocalyx</tp:taxon-name> (section <tp:taxon-name>Maidenaria</tp:taxon-name>).</p></tp:treatment-sec></tp:taxon-treatment><tp:taxon-treatment><tp:treatment-meta><mixed-citation publication-type="journal"><person-group><name><surname>Hardy</surname><given-names>Nate B.</given-names></name><name><surname>Gullan</surname><given-names>Penny J.</given-names></name></person-group><article-title> Australian gall-inducing scale insects on <italic>Eucalyptus</italic>: revision of <italic>Opisthoscelis</italic> Schrader (Coccoidea, Eriococcidae) and descriptions of a new genus and nine new species</article-title><source>Zookeys</source><day>24</day><month>9</month><year>2010</year><volume>2010</volume><issue>58</issue><fpage>1</fpage><lpage>74</lpage><pub-id pub-id-type="doi">10.3897/zookeys.58.507</pub-id></mixed-citation></tp:treatment-meta><tp:nomenclature><tp:taxon-name>
                                <tp:taxon-name-part taxon-name-part-type="genus">Tanyscelis</tp:taxon-name-part> 
                                <tp:taxon-name-part taxon-name-part-type="species">tripocula</tp:taxon-name-part>
		                            <object-id xmlns:xlink="http://www.w3.org/1999/xlink" xlink:type="simple">urn:lsid:zoobank.org:act:E7C56FFF-20B2-43E2-B860-56FBBC928F3B</object-id>
                            </tp:taxon-name><tp:taxon-authority>Hardy &amp; Gullan</tp:taxon-authority><tp:taxon-status xmlns:xlink="http://www.w3.org/1999/xlink" xlink:type="simple">sp. n.</tp:taxon-status><xref ref-type="fig" rid="F3">Figs 3f</xref><xref ref-type="fig" rid="F21">21</xref></tp:nomenclature><tp:treatment-sec sec-type="Gall"><title>Gall</title><p>(<xref ref-type="fig" rid="F3">Fig. 3f</xref>).</p><sec sec-type="Female"><title>Female</title><p>On leaf. Gall circular, 3–4 mm diameter, almost level with leaf surface on orifice side, a slightly raised bump on opposite leaf surface; opening round to elongate, surrounded by raised ring of tissue, usually opening on adaxial (upper) surface of leaf. Gall tissue green but highly glaucous due to white waxy exudation on <tp:taxon-name>Eucalyptus cephalocarpa</tp:taxon-name>; gall not glaucous and becoming brown with age on <tp:taxon-name>Eucalyptus aromophloia</tp:taxon-name>.</p></sec><sec sec-type="Male"><title>Male.</title><p>On leaf, usually opening on adaxial surface. Similar to galls of females; gall surface glaucous if on <tp:taxon-name>Eucalyptus cephalocarpa</tp:taxon-name> but gall tissue red, appearing purplish due to white wax covering.</p></sec></tp:treatment-sec><tp:treatment-sec sec-type="Adult female"><title>Adult female</title><p>(<xref ref-type="fig" rid="F21">Fig. 21</xref>) (n = 16). Body outline circular, abdomen tapered and curved dorsad in mature females, vulva and anal opening topologically dorsal,<!--PageBreak--> length 1.2–2.4 mm, greatest width 1.1–2.2 mm. Eyes each 28–48 µm wide, on dorsal margin. Antennal segmentation poor, each antenna appearing 3-segmented, 60–240 mm long. Frontal lobes each 170–340 µm long, 115–290 µm wide. Tentorial box 170–350 mm long. Labium 80–130 mm long, 85–120 mm wide. Pump <!--PageBreak-->chamber 18–23 µm long, 25–28 µm wide. Spiracles 80–175 mm long, 40–90 mm wide across atrium. Fore and mid legs small stumps, some segmentation apparent, 50–110 µm long. Hind leg with coxa 285–340 µm long, trochanter + femur 420–490 µm long, tibia slightly curved, outer margin concave, 305–410 µm long, tarsus 160–230 µm long; translucent pores dense on both surfaces of hind tarsus, tibia and all but proximal end of femur; trochanter with 2 campaniform sensilla on each side; femur-tibia articulation functional; claw and digitules present but reduced. Anal opening 8–25 µm wide, an irregular slit on dorsal body surface, surrounded by rugose sclerotic plate 40–73 µm wide; a few setae may be associated with plate, but without pores.</p><sec sec-type="Dorsum"><title>Dorsum.</title><p>With medial sclerotic shield composed of crowded nodules separated by deep fissures, with a larger deep invagination at posteromedial margin of each thoracic segment. Derm outside of shield membranous, densely beset with minute nodules. Dorsal setae flagellate, 8–50 mm long, in a transverse row across each abdominal segment, scattered over head and thorax. Macrotubular ducts absent. Microtubular ducts absent. Quinquelocular pores 7–9 µm in diameter, restricted to abdominal segment VIII and lateral areas of VII.</p></sec><sec sec-type="Venter"><title>Venter.</title><p>Mature female with venter expanded relative to dorsum, so ventral body margin appears topologically dorsal. Oral lobes membranous. Setae flagellate, 8–100 mm long, a scant few on abdomen, anterior to mid legs, and along margin. Macrotubular ducts absent. Quinquelocular pores similar to those on dorsum, reasonably numerous in a band radiating from each spiracle to body margin, also a few in transverse band on each of abdominal segments V–VIII.</p><fig id="F21" position="float" orientation="portrait"><label>Figure 21.</label><caption><p>Adult female of <tp:taxon-name>Tanyscelis tripocula</tp:taxon-name> Hardy &amp; Gullan, sp. n.</p></caption><graphic xmlns:xlink="http://www.w3.org/1999/xlink" xlink:href="ZooKeys-058-001-g021.jpg" position="float" orientation="portrait" xlink:type="simple"/></fig></sec></tp:treatment-sec><tp:treatment-sec sec-type="Material examined"><title>Material examined.</title><sec sec-type="Holotype"><title>Holotype (here designated):</title><p><bold>AUSTRALIA: Victoria:</bold> 1 adult female (1.35 mm long, 1.17 mm wide): ex flat, circular gall on leaf, <tp:taxon-name>Eucalyptus cephalocarpa</tp:taxon-name>, Macclesfield, Kirkpatrick’s Road, ca 300 m W of Short Road, -37.87°; 145.47°, 8 Feb., 2005, PJG and NBH, NH78 (ANIC).</p></sec><sec sec-type="Paratypes"><title>Paratypes:</title><p><bold>AUSTRALIA: Victoria:</bold> 7 adult females, 4 second-instar female, 10 adult males, 2 pupal males: same data as holotype (ANIC); 5 adult females: ex galls, <tp:taxon-name>Eucalyptus cephalocarpa</tp:taxon-name>, Macclesfield, Kirkpatrick Road, 17 July, 1976, PJG (ANIC); 7 adult females: ex galls, <tp:taxon-name>Eucalyptus cephalocarpa</tp:taxon-name>, Macclesfield, Kirkpatrick Road, 17 Oct., 1977, M. Hill (ANIC except 1 adult female BMNH, 1 adult female NMV, 1 adult female USNM); 2 adult females (1 parasitised), 3 second-instar females, 1 first-instar nymph: ex leaf gall, <tp:taxon-name>Eucalyptus cepahalocarpa</tp:taxon-name>, Cranbourne, Royal Botanic Gardens Cranbourne, -38.14°; 145.28°, 9 Feb., 2005, PJG (ANIC).</p></sec><sec sec-type="Additional material"><title>Additional material:</title><p><bold>AUSTRALIA: Victoria:</bold> 9 adult females: ex leaf gall, <tp:taxon-name>Eucalyptus aromaphloia</tp:taxon-name>, Grampians, Victoria Valley, 400 m NW of Beehive Track, ca 1 km along Beehive Track from Serra Road, 17 Nov., 1976, PJG (ANIC); 6 adult females: ex leaf galls, <tp:taxon-name>Eucalyptus aromaphloia</tp:taxon-name>, Grampians Nat. Park, Victoria Valley, Glenelg River Road, W of Moora Moora Reservoir, -37.23°; 142.41°, 6 Feb., 2005, PJG and NBH, NH31, NH78 (ANIC).</p></sec></tp:treatment-sec><tp:treatment-sec sec-type="Comments"><title>Comments.</title><p>Adult females of <tp:taxon-name>Tanyscelis tripocula</tp:taxon-name> can be recognised easily by possessing a dorsal shield composed of sclerotic nodules separated by deep fissures and having a<!--PageBreak--> deep invagination at the posteromedial margin of each thoracic segment. Also distinctive are (1) the manner in which the posterior abdominal segments are directed dorsally in mature females (not in young adult females); (2) the shape of the anal opening, which is an irregular slit in a rugose sclerotic plate; and (3) the complete absence of tubular ducts. The phylogenetic position of <tp:taxon-name>Tanyscelis tripocula</tp:taxon-name>, as sister to all other species of <tp:taxon-name>Tanyscelis</tp:taxon-name> based on DNA data (NBH, unpublished data),is not well supported.</p><p>Galls of females on <tp:taxon-name>Eucalyptus cephalocarpa</tp:taxon-name> are smaller, flatter and glaucous compared with those on <tp:taxon-name>Eucalyptus aromaphloia</tp:taxon-name>. The adult females from galls on <tp:taxon-name>Eucalyptus cephalocarpa</tp:taxon-name> are smaller and less sclerotised than the females from <tp:taxon-name>Eucalyptus aromaphloia</tp:taxon-name>, but this may be an age effect. The type series has been restricted to specimens from <tp:taxon-name>Eucalyptus cephalocarpa</tp:taxon-name> because of the above slight differences.</p><p>Adult males were observed by PJG emerging from their galls on <tp:taxon-name>Eucalyptus cephalocarpa</tp:taxon-name> in early February 1979. They emerged head first from the gall opening, which was plugged by male’s first-instar exuviae until gall maturity. The males were capable of short jumps of 1–3 cm either forwards or backwards, as well as weak flight. Adult females also may bear their first-instar exuviae on their dorsum.</p></tp:treatment-sec><tp:treatment-sec sec-type="Etymology"><title>Etymology.</title><p>The species name is derived from the Latin word <italic>poculum</italic>, meaning cup and tres or <italic>tri-</italic> mean three. It refers to the three deep invaginations along the dorsal midline. It is a noun in apposition.</p></tp:treatment-sec></tp:taxon-treatment><tp:taxon-treatment><tp:treatment-meta><mixed-citation publication-type="journal"><person-group><name><surname>Hardy</surname><given-names>Nate B.</given-names></name><name><surname>Gullan</surname><given-names>Penny J.</given-names></name></person-group><article-title> Australian gall-inducing scale insects on <italic>Eucalyptus</italic>: revision of <italic>Opisthoscelis</italic> Schrader (Coccoidea, Eriococcidae) and descriptions of a new genus and nine new species</article-title><source>Zookeys</source><day>24</day><month>9</month><year>2010</year><volume>2010</volume><issue>58</issue><fpage>1</fpage><lpage>74</lpage><pub-id pub-id-type="doi">10.3897/zookeys.58.507</pub-id></mixed-citation></tp:treatment-meta><tp:nomenclature><tp:taxon-name>
                                <tp:taxon-name-part taxon-name-part-type="genus">Tanyscelis</tp:taxon-name-part> 
                                <tp:taxon-name-part taxon-name-part-type="species">verrucula</tp:taxon-name-part>
                            </tp:taxon-name><tp:taxon-authority>(Froggatt)</tp:taxon-authority><tp:taxon-status xmlns:xlink="http://www.w3.org/1999/xlink" xlink:type="simple">comb. n.</tp:taxon-status><xref ref-type="fig" rid="F3">Figs 3g,h</xref><xref ref-type="fig" rid="F22">22</xref><tp:nomenclature-citation-list><tp:nomenclature-citation><tp:taxon-name>Opisthoscelis verrucula</tp:taxon-name><comment><xref ref-type="bibr" rid="B12">Froggatt 1894b: 338–339</xref>.</comment></tp:nomenclature-citation><tp:nomenclature-citation><tp:taxon-name>Opisthoscelis mammularis</tp:taxon-name><comment><xref ref-type="bibr" rid="B12">Froggatt 1894b: 344</xref>, syn. n.</comment></tp:nomenclature-citation></tp:nomenclature-citation-list></tp:nomenclature><tp:treatment-sec sec-type="General"><title>General.</title><p>Here we synonymise <tp:taxon-name>Opisthoscelis mammularis</tp:taxon-name> with <tp:taxon-name>Opisthoscelis verrucula</tp:taxon-name>. <xref ref-type="bibr" rid="B12">Froggatt (1894b)</xref> described them as distinct species on different pages of the same article, but the two are identical based on the morphology of the adult females and their galls. Froggatt claimed that the adult female of <tp:taxon-name>Opisthoscelis verrucula</tp:taxon-name> had an “anal segment carrying an anal ring with four curved spines forming the tail.” (<xref ref-type="bibr" rid="B12">Froggatt 1894b: 338</xref>), whereas that of <tp:taxon-name>Opisthoscelis mammularis</tp:taxon-name> had the “tip of anal segment bearing two small reddish-brown spines curved backwards, forming a tail” (<xref ref-type="bibr" rid="B12">Froggatt 1894b: 344</xref>). However all specimens that we examined had one pair of large spines, each with a small spine near its base, on abdominal segment VIII, and one pair of medium-sized spines on abdominal segment VII, with the latter sometimes appearing very close to the spines on segment VIII. The type locality of <tp:taxon-name>Opisthoscelis verrucula</tp:taxon-name> is Napolean Reef, Bathurst, New South Wales, whereas that of <tp:taxon-name>Opisthoscelis mammularis</tp:taxon-name> is Bendigo, Victoria, and the types of both were collected on unidentified <tp:taxon-name>Eucalyptus</tp:taxon-name> species.</p></tp:treatment-sec><tp:treatment-sec sec-type="Gall"><title>Gall</title><p>(<xref ref-type="fig" rid="F3">Fig. 3g,h</xref>).</p><sec sec-type="Female"><title>Female</title><p>(<xref ref-type="fig" rid="F3">Fig. 3g</xref>). On stem, leaf petiole and midrib. Gall nipple-like, broadly rugose, shape somewhat irregular, with orifice on opposite side of leaf; height 3.8–8.7 mm, width 2.7–6.4 mm, length of basal attachment 3.2–6.7 mm. Gall <!--PageBreak--><!--PageBreak-->orifice slit-like to oblong, 0.1–0.3 mm wide, 0.3–1.2 mm long; if gall on leaf, orifice on abaxial (lower) surface.</p></sec><sec sec-type="Male"><title>Male</title><p>(<xref ref-type="fig" rid="F3">Fig. 3h</xref>). On stem and leaf (probably either surface). Height 1.5–5.0 mm, width 0.7–3.0 mm, length of basal attachment 1.1–4.2 mm. Gall cylindrical to conical, surface with shrivelled appearance, opening round to oblong, 0.1–1.3 mm wide, with opposite side of leaf swollen.</p></sec></tp:treatment-sec><tp:treatment-sec sec-type="Adult female"><title>Adult female</title><p>(<xref ref-type="fig" rid="F22">Fig. 22</xref>) (n = 51). Body turbinate, margin incised at intersegmental boundaries, length 1.5–4.0 mm, greatest width 0.8–2.1 mm; abdomen tapered, about as long as head + thorax, extending far beyond femur. Eyespots each 30–65 mm wide, highly convex, on dorsal margin. Antennal segmentation poor, ca 3-segmented; each antenna 50–229 mm long. Frontal lobes difficult to discern, each 120–360 µm long, 110–335 µm wide. Tentorial box 230–550 mm long. Labium 50–120 mm long, 60–140 mm wide. Spiracles 75–150 mm long, 35–85 mm wide across atrium. Fore and mid legs small sclerotic protuberances, 13–80 µm wide, each with 10–18 setae. Hind legs slender and elongate; coxa 240–542 µm long, trochanter + femur 300–732 µm long, tibia 530–1540 µm long, tarsus 170–440 µm long; translucent pores scattered on both surfaces of tibia, plus a few on tarsus; trochanter with 2 campaniform sensilla on each side; femur-tibia articulation non-functional, tibia fixed in orientation almost parallel to long axis of femur; claw and digitules present but reduced. Anal opening 8–35 µm wide, with anal ring, 18–39 µm wide, sclerotisation of ring frequently uneven, weaker at posteroventral end, usually appearing horseshoe-shaped; anal ring with 4–6 minute setae. Anal area with 2 fleshy protuberances on each side of body, 1 laterad of anal ring, 1 posterolateral of anal ring, each protuberance terminating in stout spine, 20–35 µm long, each anterior protuberance with a small auxiliary spine near medial edge of base of terminal spine, plus a few minute setae.</p><sec sec-type="Dorsum"><title>Dorsum.</title><p>Derm membranous. Dorsal setae minute, 5–8 mm long; arranged in an irregular transverse row across each abdominal segment, scattered over surface of head and thorax. Stout spinose setae, 5–10 µm long, found on margin of each posterior abdominal segment plus along margin of head and prothorax. Macrotubular ducts 13–15 mm long, dermal orifice with rim 5 mm wide; in transverse row across each abdominal segment, scattered over head and thorax. Microtubular ducts absent. Quinquelocular pores 5–7 µm in diameter, scattered over dorsum.</p></sec><sec sec-type="Venter"><title>Venter.</title><p>Membranous lobe-like protuberance immediately posterior of each spiracle, each protuberance having a few slender setae. Setae flagellate, 30–118 mm long, in a transverse row or narrow band across each abdominal segment, and scattered along margin of head and thorax and mesad to each metacoxa. Macrotubular ducts absent. Quinquelocular pores similar to those on dorsum, in transverse band across each of abdominal segments III–VI, a small cluster near each spiracle, a few scattered among setae along margin of head and thorax, pores often occurring in pairs.</p><fig id="F22" position="float" orientation="portrait"><label>Figure 22.</label><caption><p>Adult female of <tp:taxon-name>Tanyscelis verrucula</tp:taxon-name> (Froggatt).</p></caption><graphic xmlns:xlink="http://www.w3.org/1999/xlink" xlink:href="ZooKeys-058-001-g022.jpg" position="float" orientation="portrait" xlink:type="simple"/></fig></sec></tp:treatment-sec><tp:treatment-sec sec-type="Material examined"><title>Material examined.</title><sec sec-type="Lectotype of Opisthoscelis verrucula"><title>Lectotype of <tp:taxon-name>Opisthoscelis verrucula</tp:taxon-name> (here designated):</title><p><bold>AUSTRALIA: New South Wales:</bold> 1 adult female (3.27 mm long, 2.14 mm wide): ex dry gall on leaf, with printed label: “No. 1788 E / GALL MAKING COCCIDS. / <tp:taxon-name>Opisthoscelis verricula</tp:taxon-name>[sic], Frogtt. / Male and female galls on Eucalyptus / Bendigo / Bathurst N.S.W.” ASCT00004866 (ASCU).</p><!--PageBreak--></sec><sec sec-type="Paralectotypes of Opisthoscelis verrucula"><title>Paralectotypes:</title><p><bold>AUSTRALIA: New South Wales:</bold> 2 adult females, 1 second-instar female: same data as lectotype (ASCU); 2 adult females, numerous first-instar nymphs 5 adult males: ex leaf galls, <tp:taxon-name>Eucalyptus</tp:taxon-name> sp., Bathurst, ex WWF coll. (BMNH). The latter BMNH specimens are deemed to be paralectotypes because the collection is from the type locality and Froggatt (1894b, 1921) only ever recorded the species from this one locality.</p></sec><sec sec-type="Lectotype of Opisthoscelis mammularis"><title>Lectotype of <tp:taxon-name>Opisthoscelis mammularis</tp:taxon-name> (here designated):</title><p><bold>AUSTRALIA: Victoria:</bold> 1 adult female (2.83 mm long, 2.04 mm wide): ex dry gall on leaf, with printed label: “No. 1789 E / GALL MAKING COCCIDS. / <tp:taxon-name>Opisthoscelis mammularis</tp:taxon-name>, Frogtt. / Male and female galls on Eucalyptus / Bendigo, Victoria”, ASCT00004850 (ASCU).</p></sec><sec sec-type="Paralectotypes of Opisthoscelis mammularis"><title>Paralectotypes:</title><p><bold>AUSTRALIA: Victoria:</bold> 2 adult females, 6 slides with hundreds of first-instar nymphs: same data as lectotype (ASCU).</p></sec><sec sec-type="Additional material"><title>Additional material:</title><p><bold>AUSTRALIA: Autralian Capital Territory:</bold> 6 adult females, 1 adult male: ex galls, <tp:taxon-name>Eucalyptus bridgesiana</tp:taxon-name>, Tidbinbilla Nature Reserve, -35.48°; 148.90°, 1 Mar., 1992, PJG (ANIC). <bold>New South Wales:</bold> 4 adult females, 1 second-instar female with pharate adult: ex leaf galls, <tp:taxon-name>Eucalyptus ?nortoni</tp:taxon-name>, Queanbeyan, Captains Flat Road, -35.36°; 149.27°, 7 Jan., 2001, PJG (ANIC); 4 adult females, 1 second-instar female, 45 first-instar nymphs ex stem galls, <tp:taxon-name>Eucalyptus</tp:taxon-name> sp., Tallong cementery, -34.72°; 150.08°, 16 Oct., 1993, PJG (ANIC); <bold>Northern Territory:</bold> 1 adult female: Eucalyptus sp. N of Alice Springs, near Todd River, 19 Nov, 1978, M. Kotzman (ANIC). <bold>South Australia:</bold> 18 adult females, 8 adult males: ex galls, <tp:taxon-name>Eucalyptus</tp:taxon-name> sp., Para Wirra National Park, 31 Dec., 1965, HMB, Specimen Index No. 64/65 (ANIC); 7 adult females, 2 second-instar nymphs, 2 first-instar nymphs, 2 adult males: <tp:taxon-name>Eucalyptus</tp:taxon-name> sp., Para Wirra National Park, 31 Dec., 1965 [label of several slides erroneously records date as 1 Dec., 1965], HMB, Boratynski #1743 (BMNH). <bold>Tasmania:</bold> 1 adult female: <tp:taxon-name>Eucalyptus</tp:taxon-name> sp., 2 km S of Dover, -43.33°; 146.99°, 1 Mar., 2004, LGC and M. D. Crisp, LGC00132 (ANIC). <bold>Victoria:</bold> 1 adult female: ex gall, <tp:taxon-name>Eucalyptus ?goniocalyx</tp:taxon-name>, ca 20 km E of Bendigo, near Axedale Flora and Fauna Reserve, roadside on Calder Highway, -36.78°; 144.49°, 3 Feb., 2005, PJG and NBH, NH73 (ANIC); 15 adult females: ex galls, <tp:taxon-name>Eucalyptus viminalis</tp:taxon-name>, Cranbourne, 12 Apr., 1975, PJG (ANIC); 20 first-instar nymphs: <tp:taxon-name>Eucalyptus viminalis</tp:taxon-name>, Cranbourne, 24 Nov., 1975, PJG (ANIC); 3 adult females: <tp:taxon-name>Eucalyptus viminalis</tp:taxon-name>, Cranbourne Botanic Gardens Annexe, 27 Jan., 1976, PJG (ANIC); 4 adult females: <tp:taxon-name>Eucalyptus viminalis</tp:taxon-name>, Cranbourne Botanic Gardens Annexe, 29 Aug., 1976, PJG (ANIC); 6 adult females: ex galls on leaves and stems, <tp:taxon-name>Eucalyptus viminalis</tp:taxon-name>, Cranbourne, Royal Botanic Gardens, ca 150 m SE of Trig Point Lookout, -38.13°; 145.28°, 9 Feb., 2005, PJG, NH52, NH79 (ANIC, NMV); 300 first-instar nymphs, ex gall cavity, <tp:taxon-name>Eucalyptus viminalis</tp:taxon-name>, Lang Lang, A. C. I. sandmining lease, 23 Dec., 1976, PJG (ANIC).</p></sec></tp:treatment-sec><tp:treatment-sec sec-type="Comments"><title>Comments.</title><p>Adult females of <tp:taxon-name>Tanyscelis verrucula</tp:taxon-name> are very similar to those of <tp:taxon-name>Tanyscelis pisiformis</tp:taxon-name> [see comments under <tp:taxon-name>Tanyscelis pisiformis</tp:taxon-name>].</p><p>There were numerous eggs in the cavity of mature galls of females of <tp:taxon-name>Tanyscelis verrucula</tp:taxon-name> collected by PJG from <tp:taxon-name>Eucalyptus viminalis</tp:taxon-name> at Cranbourne, Victoria, in November 1975. After <!--PageBreak-->oviposition, the body of the females shrunk to about one-fifth of their size prior to oviposition. It was estimated that a single female could lay more than 1000 eggs.</p></tp:treatment-sec></tp:taxon-treatment><tp:taxon-treatment><tp:treatment-meta><mixed-citation publication-type="journal"><person-group><name><surname>Hardy</surname><given-names>Nate B.</given-names></name><name><surname>Gullan</surname><given-names>Penny J.</given-names></name></person-group><article-title> Australian gall-inducing scale insects on <italic>Eucalyptus</italic>: revision of <italic>Opisthoscelis</italic> Schrader (Coccoidea, Eriococcidae) and descriptions of a new genus and nine new species</article-title><source>Zookeys</source><day>24</day><month>9</month><year>2010</year><volume>2010</volume><issue>58</issue><fpage>1</fpage><lpage>74</lpage><pub-id pub-id-type="doi">10.3897/zookeys.58.507</pub-id></mixed-citation></tp:treatment-meta><tp:nomenclature><tp:taxon-name>
                                <tp:taxon-name-part taxon-name-part-type="genus">Tanyscelis</tp:taxon-name-part> 
                                <tp:taxon-name-part taxon-name-part-type="species">villosigibba</tp:taxon-name-part>
		                            <object-id xmlns:xlink="http://www.w3.org/1999/xlink" xlink:type="simple">urn:lsid:zoobank.org:act:D95D624F-E2B4-4366-A130-60E84FBDE9B1</object-id>
                            </tp:taxon-name><tp:taxon-authority>Hardy &amp; Gullan</tp:taxon-authority><tp:taxon-status xmlns:xlink="http://www.w3.org/1999/xlink" xlink:type="simple">sp. n.</tp:taxon-status><xref ref-type="fig" rid="F3">Figs 3i</xref><xref ref-type="fig" rid="F23">23</xref></tp:nomenclature><tp:treatment-sec sec-type="Gall"><title>Gall</title><p>(<xref ref-type="fig" rid="F3">Fig. 3i</xref>).</p><sec sec-type="Female"><title>Female.</title><p>On stem. Globose, with truncate apex and rugose surface. Mature female almost completely fills gall cavity, positioned with three sclerotic dorsal humps positioned just below gall orifice.</p></sec><sec sec-type="Male"><title>Male.</title><p>Not known.</p></sec></tp:treatment-sec><tp:treatment-sec sec-type="Adult female"><title>Adult female</title><p>(<xref ref-type="fig" rid="F23">Fig. 23</xref>) (n = 10). Body turbinate, body margin entire, undulate (with segmental lobes) along posterior abdominal segments, length 2.2–2.9 mm, greatest width 2.0–2.6 mm; abdomen tapered, in mature females length of abdomen &lt;&lt; length of head + thorax, abdomen extending beyond femur. Eyes highly convex, base perpendicular to body surface, parallel-sided, each 20–62 µm wide. Antennae 1-segmented, 25–85 mm long. Frontal lobes not detected. Tentorial box 375–425 mm long. Pump chamber 33–40 µm long, 33–40 µm wide. Labium 100–138 mm long, 60–93 mm wide. Spiracles 93–138 mm long, 50–93 mm wide across atrium. Fore and mid legs small sclerotic protuberances, 15–43 µm wide. Hind leg slender and elongate; coxa 395–450 µm long, trochanter + femur 340–490 µm long, tibia strongly curved, outer margin convex, 1000–1360 µm long, tarsus 220–280 µm long; translucent pores scattered on both surfaces of femur and tibia; trochanter with 2 campaniform sensilla on each side; femur-tibia articulation non-functional, base of tibia fixed; claw and digitules absent. Anal opening 8–15 µm wide, without distinct sclerotic anal ring.</p><sec sec-type="Dorsum"><title>Dorsum.</title><p>Dominated by 3 large, sclerotic and setose humps, 1 on each thoracic segment, each hump 450–910 µm long, 520–790 µm wide. Derm elsewhere membranous or weakly sclerotised. Dorsal setae robust and conical to flagellate, 10–140 mm long; flagellate setae in a transverse row across each posterior abdominal segment, robust setae mounted on small raised base, scattered over surface of head and thorax, dense on thoracic humps. Macrotubular ducts present or absent, duct 12 mm long, dermal orifice with rim 5 mm wide; if present, only 1 to a few present somewhere on abdominal segments III–VI. Microtubular ducts absent. Quinquelocular pores 7–10 µm in diameter, in a transverse row or narrow band across each posterior abdominal segment.</p></sec><sec sec-type="Venter"><title>Venter.</title><p>Oral lobes membranous. Setae hair-like, each 10–130 mm long, in a transverse row across each abdominal segment; a few setae, each on a raised base, scattered along margin of head and thorax. Macrotubular ducts absent. Quinquelocular pores similar to those on dorsum, in a transverse row to narrow band across each posterior abdominal segment plus a few clustered around each posterior spiracle.</p><fig id="F23" position="float" orientation="portrait"><label>Figure 23.</label><caption><p>Adult female of <tp:taxon-name>Tanyscelis villosigibba</tp:taxon-name> Hardy &amp; Gullan, sp. n.</p></caption><graphic xmlns:xlink="http://www.w3.org/1999/xlink" xlink:href="ZooKeys-058-001-g023.jpg" position="float" orientation="portrait" xlink:type="simple"/></fig></sec></tp:treatment-sec><tp:treatment-sec sec-type="Material examined"><title>Material examined.</title><sec sec-type="Holotype"><title>Holotype (here designated):</title><p><bold>AUSTRALIA: Queensland:</bold> 1 adult female (2.2 mm long, 2.0 mm wide): ex gall, <tp:taxon-name>Eucalyptus</tp:taxon-name> sp. (sapling), intersection of Boomerang Road and Beenleigh-Beaudesert Road, -27.78°; 153.19°, 2 May, 1993, PJG (ANIC).</p><!--PageBreak--></sec><sec sec-type="Paratypes"><title>Paratypes:</title><p><bold>AUSTRALIA: Queensland:</bold> 6 adult females, same data as holotype (ANIC); 2 adult females: <tp:taxon-name>Eucalyptus crebra</tp:taxon-name>, Barakula, 13 Apr., 1939, INSECOLL 0-067157, 0-067158 (QDPI); 5 adult females, 7 first-instar nymphs: ex stem galls, <tp:taxon-name>Eucalyptus</tp:taxon-name> sp. (ironbark), Dunmore State Forest, 2 May, 1995, G. Harper (ANIC); 1 adult female: ex <!--PageBreak-->gall, <tp:taxon-name>Eucalyptus</tp:taxon-name> sp., Kennedy Hwy, Hughenden–The Lynd junction, 885 m, -19.88°; 144.27°, 16 Oct., 2003, LGC and M. D. Crisp (ANIC).</p></sec></tp:treatment-sec><tp:treatment-sec sec-type="Comments"><title>Comments.</title><p>Adult females of <tp:taxon-name>Tanyscelis villosigibba</tp:taxon-name> are most similar to those of <tp:taxon-name>Tanyscelis megagibba</tp:taxon-name> [see comments under <tp:taxon-name>Tanyscelis megagibba</tp:taxon-name>]. Specimens of <tp:taxon-name>Tanyscelis villosigibba</tp:taxon-name> from the type locality, just south of Brisbane, lack macrotubular ducts entirely, whereas specimens from the other two localities, the closest of which is about 200 km to the west in Dunmore State Forest, have 1 or a few macrotubular ducts restricted to the dorsal surface of the abdominal segments III-VI.</p></tp:treatment-sec><tp:treatment-sec sec-type="Etymology"><title>Etymology.</title><p>The species name is a combination of the Latin words <italic>villosus</italic>, meaning shaggy, and <italic>gibber</italic>, for hump. It refers to the setose dorsal protuberances that characterise this species. The name is a noun in apposition.</p></tp:treatment-sec></tp:taxon-treatment><tp:treatment-sec><!--Section generated to contain objects referenced in tp:taxon-treatment.--><fig id="F2" position="float" orientation="portrait"><label>Figure 2.</label><caption><p>Galls of species of <tp:taxon-name>Tanyscelis</tp:taxon-name>: <tp:taxon-name>Tanyscelis conica</tp:taxon-name>, ex <tp:taxon-name>Eucalyptus dumosa</tp:taxon-name>, Victoria, Mittyack: <bold>a</bold> gall of female <bold>b</bold> gall of female, showing both sides of leaf. <tp:taxon-name>Tanyscelis convexa</tp:taxon-name>: <bold>c</bold> gall of female, ex <tp:taxon-name>Eucalyptus polyanthemos</tp:taxon-name>, Victoria, Melbourne <bold>d</bold> dry galls of males, ex <tp:taxon-name>Eucalyptus goniocalyx</tp:taxon-name>, Victoria, Dandenong. <tp:taxon-name>Tanyscelis grallator</tp:taxon-name>sp. n.: <bold>e</bold> gall of female, ex ironbark, Queensland, Dunmore State Forest. <tp:taxon-name>Tanyscelis maculata</tp:taxon-name>: <bold>f</bold> gall of female (center of photo) and galls of males, ex <tp:taxon-name>Eucalyptus melliodora</tp:taxon-name>, Victoria, Nagambie <bold>g</bold> dry gall of female from type material of <tp:taxon-name>Opisthoscelis recurva</tp:taxon-name>, ex <tp:taxon-name>Eucalyptus</tp:taxon-name> sp., New South Wales, Warrah. <tp:taxon-name>Tanyscelis maskelli</tp:taxon-name>, ex <tp:taxon-name>Eucalyptus</tp:taxon-name> sp., New South Wales, Flemington, W.W. Froggatt No. 1944E: <bold>h</bold> dry gall of female <bold>i</bold> dry galls of males. [Photographs by PJG]</p></caption><graphic xmlns:xlink="http://www.w3.org/1999/xlink" xlink:href="ZooKeys-058-001-g002.jpg" position="float" orientation="portrait" xlink:type="simple"/></fig><fig id="F11" position="float" orientation="portrait"><label>Figure 11.</label><caption><p>Adult female of <tp:taxon-name>Tanyscelis conica</tp:taxon-name> (Fuller).</p></caption><graphic xmlns:xlink="http://www.w3.org/1999/xlink" xlink:href="ZooKeys-058-001-g011.jpg" position="float" orientation="portrait" xlink:type="simple"/></fig><fig id="F3" position="float" orientation="portrait"><label>Figure 3.</label><caption><p>Galls of species of <tp:taxon-name>Tanyscelis</tp:taxon-name>: <tp:taxon-name>Tanyscelis megagibba</tp:taxon-name> sp. n.: <bold>a</bold> gall of adult female (upper), plus gall opened to show adult female (lower), ex <tp:taxon-name>Eucalyptus microcarpa</tp:taxon-name>, South Australia, Aldinga Beach. <tp:taxon-name>Tanyscelis pisiformis</tp:taxon-name>, ex <tp:taxon-name>Eucalyptus</tp:taxon-name> sp., probably from New South Wales: <bold>b</bold> dry galls of females <bold>c</bold> dry galls of males. <tp:taxon-name>Tanyscelis spinosa</tp:taxon-name>: <bold>d</bold> mature female gall, ex <tp:taxon-name>Eucalyptus ?goniocalyx</tp:taxon-name> sapling, Victoria, Bendigo <bold>e</bold> young galls of females and one gall of male (right), ex <tp:taxon-name>Eucalyptus microcarpa</tp:taxon-name>, Victoria, Long Forest, near Bacchus Marsh. <tp:taxon-name>Tanyscelis tripocula</tp:taxon-name> sp. n.: <bold>f</bold> galls of females, ex <tp:taxon-name>Eucalyptus cephalocarpa</tp:taxon-name>, Victoria, Macclesfield. <tp:taxon-name>Tanyscelis verrucula</tp:taxon-name>: <bold>g</bold> gall of female, ex <tp:taxon-name>Eucalyptus cephalocarpa</tp:taxon-name>, Victoria, Macclesfield <bold>h</bold> galls of males, ex <tp:taxon-name>Eucalyptus ?goniocalyx</tp:taxon-name>, Victoria, Bendigo. <tp:taxon-name>Tanyscelis villosigibba</tp:taxon-name> sp. n.: <bold>i</bold> gall of adult female, ex ironbark, Queensland, Dunmore State Forest. [Photographs by PJG except <bold>a</bold> from HMB photographic collection number 696A]</p></caption><graphic xmlns:xlink="http://www.w3.org/1999/xlink" xlink:href="ZooKeys-058-001-g003.jpg" position="float" orientation="portrait" xlink:type="simple"/></fig></tp:treatment-sec><ref-list><ref id="B12"><mixed-citation xmlns:xlink="http://www.w3.org/1999/xlink" xlink:type="simple"><person-group><name name-style="western"><surname>Froggatt</surname><given-names>WW</given-names></name></person-group>(<year>1894b</year>)<article-title> Notes on the family Brachyscelidae, with descriptions of new species. Part III.</article-title><source>Proceedings of the Linnean Society of New South Wales</source><volume>8</volume> (<issue>1893</issue>):<fpage>335</fpage>-<lpage>348</lpage>.</mixed-citation></ref><ref id="B40"><mixed-citation xmlns:xlink="http://www.w3.org/1999/xlink" xlink:type="simple"><person-group><name name-style="western"><surname>Theron</surname><given-names>JG</given-names></name></person-group>(<year>1968</year>)<article-title> Studies on the morphology and relationships of male Apiomorpha and Opisthoscelis (Hemiptera: Coccoidea).</article-title><source>Australian Journal of Zoology</source><volume>16</volume>:<fpage>87</fpage>-<lpage>99</lpage>.</mixed-citation></ref><ref id="B16"><mixed-citation xmlns:xlink="http://www.w3.org/1999/xlink" xlink:type="simple"><person-group><name name-style="western"><surname>Fuller</surname><given-names>C</given-names></name></person-group>(<year>1897</year>)<article-title> Some Coccidae of Western Australia.</article-title><source>Journal of Western Australia Bureau of Agriculture</source><volume>4</volume>:<fpage>1344</fpage>-<lpage>1346</lpage>.</mixed-citation></ref><ref id="B17"><mixed-citation xmlns:xlink="http://www.w3.org/1999/xlink" xlink:type="simple"><person-group><name name-style="western"><surname>Fuller</surname><given-names>C</given-names></name></person-group>(<year>1899</year>)<article-title> XIV. Notes and descriptions of some species of Western Australian Coccidae.</article-title><source>Transactions of the Entomological Society of London</source><volume>1899</volume>:<fpage>435</fpage>-<lpage>473</lpage>.</mixed-citation></ref><ref id="B15"><mixed-citation xmlns:xlink="http://www.w3.org/1999/xlink" xlink:type="simple"><person-group><name name-style="western"><surname>Froggatt</surname><given-names>WW</given-names></name></person-group>(<year>1929</year>)<article-title> Notes on gall-making coccids with descriptions of new species.</article-title><source>Proceedings of the Linnean Society of New South Wales</source><volume>54</volume>:<fpage>375</fpage>-<lpage>378</lpage>.</mixed-citation></ref><ref id="B34"><mixed-citation xmlns:xlink="http://www.w3.org/1999/xlink" xlink:type="simple"><person-group><name name-style="western"><surname>Rübsaamen</surname><given-names>EH</given-names></name></person-group>(<year>1894</year>)<article-title> Über australische Zoocecidien und deren Erzeuger.</article-title><source>Berliner Entomologische Zeitschrift</source><volume>39</volume>:<fpage>199</fpage>-<lpage>234</lpage>.</mixed-citation></ref><ref id="B29"><mixed-citation xmlns:xlink="http://www.w3.org/1999/xlink" xlink:type="simple"><person-group><name name-style="western"><surname>Lindinger</surname><given-names>L</given-names></name></person-group>(<year>1943</year>)<article-title> Verzeichnis der Schildlaus-Gattungen, 1. Nachtrag. (Homoptera: Coccoidea).</article-title><source>Zeitschrift der Wiener Entomologischen Gesellschaft</source><volume>28</volume>: <fpage>205</fpage>–<lpage>208</lpage>, <fpage>217</fpage>–<lpage>224</lpage>, <fpage>264</fpage>–<lpage>265</lpage>.</mixed-citation></ref><ref id="B31"><mixed-citation xmlns:xlink="http://www.w3.org/1999/xlink" xlink:type="simple"><person-group><name name-style="western"><surname>Miller</surname><given-names>DR</given-names></name><name name-style="western"><surname>Gimpel</surname><given-names>ME</given-names></name></person-group>(<year>2000</year>) <source>A Systematic Catalogue of the Eriococcidae (Felt Scales) (Hemiptera: Coccoidea) of the World.</source><publisher-name>Intercept Ltd.</publisher-name>, <publisher-loc>Andover, UK</publisher-loc>, <lpage>589</lpage> pp.</mixed-citation></ref><ref id="B14"><mixed-citation xmlns:xlink="http://www.w3.org/1999/xlink" xlink:type="simple"><person-group><name name-style="western"><surname>Froggatt</surname><given-names>WW</given-names></name></person-group>(<year>1921</year>)<article-title> A descriptive catalogue of the scale insects (“Coccidae”) of Australia, Part II.</article-title><source>Science Bulletin, Department of Agriculture, New South Wales</source><volume>18</volume>:<fpage>1</fpage>-<lpage>159</lpage>.</mixed-citation></ref></ref-list></tp:taxon-treatment>
